# Supplementary material for: Pubertal timing and tempo differentially influence cortical and subcortical maturation in adolescence
Source: Dev Cogn Neurosci. 2025 Dec 12;77:101657. doi: 10.1016/j.dcn.2025.101657 (PMC12767848; doi:10.1016/j.dcn.2025.101657)
Supplement: Supplementary file 3 — Supplementary material [file mmc3.xlsx]

## Sheet: read me
tab	description
puberty model comparisons	model fit indicies from the parent and combined report lin/quad/cubic/log/gompertz comparison
timing-models-bmi-inc2needs	best fitting model discrepancies between the focal models (reported in the text) and the sensitivity analyses (controlling for BMI and inc2needs)
tempo-models-bmi-inc2needs	best fitting model discrepancies between the focal models (reported in the text) and the sensitivity analyses (controlling for BMI and inc2needs)
all focal model comparisons	all model comparison results from the focal models
timing models - all effects	all effects and fdr corrected p-values from focal models, including regions best predicted by the age models
tempo models - all effects	all effects and fdr corrected p-values from focal models, including regions best predicted by the age models
combined derivation pvals - tempo	timing and tempo from the combined report - all effects and fdr corrected p-values from focal models, including regions best predicted by the age models
combined derivation pvals - timing	timing and tempo from the combined report - all effects and fdr corrected p-values from focal models, including regions best predicted by the age models

## Sheet: puberty model comparisons
Parent Pubertal Timing & Tempo Models
Females
Model	AIC	BIC	Variance Explained (R²)	Test set R²	Test set RMSE
Linear	26232.9	26277.2	0.870027	0.51	0.867
Quadratic	26215.9	26267.6	0.869234	0.51	0.866
Cubic	25908.9	25968	0.876656	0.52	0.859
Logistic	23345	23389.2	0.928388	0.779	0.585
Gompertz	24877.7	24922	0.874458	0.752	0.621
Males
Model	AIC	BIC	Variance Explained (R²)	Test set R²	Test set RMSE
Linear	30833.7	30878.7	0.802074	0.416	0.868
Quadratic	29491	29543.5	0.824231	0.442	0.849
Cubic	29367.5	29427.5	0.827126	0.446	0.845
Logistic	27352.7	27397.6	0.879978	0.66	0.662
Gompertz	28084	28128.9	0.889507	0.646	0.676
Combined Pubertal Timing & Tempo Models
Females
Model	AIC	BIC	Variance Explained (R²)	Test set R²	Test set RMSE
Linear	27162.9	27207.2	0.84319	0.441	0.91
Quadratic	27144.5	27196.2	0.844592	0.441	0.91
Cubic	26972.3	27031.5	0.847942	0.447	0.905
Logistic	25410	25454.4	0.893669	0.695	0.673
Gompertz	26564.8	26609.2	0.833992	0.66	0.71
Males
Model	AIC	BIC	Variance Explained (R²)	Test set R²	Test set RMSE
Linear	28552.5	28597.2	0.765799	0.409	0.82
Quadratic	27653.4	27705.5	0.784909	0.433	0.803
Cubic	27547.3	27606.9	0.788676	0.438	0.8
Logistic	26745.8	26790.5	0.816569	0.593	0.681
Gompertz	27334.6	27379.3	0.844051	0.586	0.687

## Sheet: timing-models-bmi-inc2needs
region	metric	sex	hemi	models_found
CC anterior	vol	f	midline	focal: age_timing_int_model | sens: age_model
accumbens area	vol	f	left	focal: age_timing_int_model | sens: age_model
accumbens area	vol	f	right	focal: age_timing_main_model | sens: age_timing_int_model
amygdala	vol	f	left	focal: age_timing_main_model | sens: age_model
bankssts	area	m	right	focal: age_timing_int_model | sens: age_model
caudal anterior cingulate	area	f	right	focal: age_timing_int_model | sens: age_model
caudal anterior cingulate	thick	f	left	focal: age_timing_int_model | sens: age_model
caudal middle frontal	area	m	right	focal: age_timing_int_model | sens: age_timing_main_model
caudal middle frontal	thick	m	left	focal: age_timing_main_model | sens: age_model
caudal middle frontal	thick	m	right	focal: age_timing_int_model | sens: age_model
caudate	vol	f	left	focal: age_timing_main_model | sens: age_model
caudate	vol	f	right	focal: age_timing_int_model | sens: age_model
caudate	vol	m	left	focal: age_timing_main_model | sens: age_timing_int_model
cerebellum white matter	vol	m	left	focal: age_timing_int_model | sens: age_model
csf	vol	f	midline	focal: age_timing_main_model | sens: age_model
entorhinal	thick	f	left	focal: age_timing_main_model | sens: age_model
entorhinal	thick	f	right	focal: age_timing_main_model | sens: age_model
frontal pole	area	f	right	focal: age_timing_main_model | sens: age_timing_int_model
frontal pole	area	m	right	focal: age_timing_main_model | sens: age_model
inferior lateral vent	vol	f	left	focal: age_timing_main_model | sens: age_model
inferior parietal	area	m	right	focal: age_timing_int_model | sens: age_model
inferior temporal	thick	f	left	focal: age_timing_main_model | sens: age_model
insula	thick	m	right	focal: age_timing_int_model | sens: age_timing_main_model
isthmus cingulate	thick	m	right	focal: age_timing_int_model | sens: age_model
lateral orbitofrontal	area	m	right	focal: age_timing_int_model | sens: age_timing_main_model
lateral orbitofrontal	thick	m	left	focal: age_timing_int_model | sens: age_model
lingual	area	m	left	focal: age_timing_int_model | sens: age_model
medial orbitofrontal	area	f	right	focal: age_timing_int_model | sens: age_timing_main_model
medial orbitofrontal	area	m	right	focal: age_timing_main_model | sens: age_model
medial orbitofrontal	thick	f	left	focal: age_timing_main_model | sens: age_model
medial orbitofrontal	thick	f	right	focal: age_timing_main_model | sens: age_model
middle temporal	thick	f	left	focal: age_timing_int_model | sens: age_timing_main_model
pallidum	vol	f	right	focal: age_timing_int_model | sens: age_model
paracentral	area	m	left	focal: age_timing_main_model | sens: age_model
parahippocampal	area	m	left	focal: age_model | sens: age_timing_int_model
parahippocampal	area	m	right	focal: age_model | sens: age_timing_int_model
parahippocampal	thick	f	right	focal: age_timing_main_model | sens: age_model
pars opercularis	area	m	right	focal: age_timing_main_model | sens: age_timing_int_model
pars orbitalis	area	m	left	focal: age_timing_int_model | sens: age_model
pars orbitalis	thick	f	left	focal: age_model | sens: age_timing_int_model
pars orbitalis	thick	f	right	focal: age_timing_int_model | sens: age_model
pars orbitalis	thick	m	right	focal: age_model | sens: age_timing_main_model
pars triangularis	area	m	left	focal: age_timing_int_model | sens: age_model
pars triangularis	thick	m	right	focal: age_timing_main_model | sens: age_model
pericalcarine	thick	f	left	focal: age_timing_main_model | sens: age_model
pericalcarine	thick	f	right	focal: age_timing_int_model | sens: age_model
postcentral	area	m	right	focal: age_timing_main_model | sens: age_model
postcentral	thick	f	left	focal: age_timing_int_model | sens: age_timing_main_model
postcentral	thick	m	right	focal: age_timing_main_model | sens: age_timing_int_model
precentral	area	f	right	focal: age_timing_int_model | sens: age_timing_main_model
precentral	area	m	right	focal: age_timing_main_model | sens: age_model
precentral	thick	m	left	focal: age_timing_main_model | sens: age_model
precuneus	area	m	left	focal: age_timing_int_model | sens: age_timing_main_model
precuneus	area	m	right	focal: age_timing_int_model | sens: age_timing_main_model
rostral anterior cingulate	area	f	right	focal: age_timing_main_model | sens: age_model
rostral anterior cingulate	thick	f	right	focal: age_model | sens: age_timing_main_model
rostral anterior cingulate	thick	m	left	focal: age_timing_main_model | sens: age_model
rostral anterior cingulate	thick	m	right	focal: age_timing_main_model | sens: age_model
rostral middle frontal	area	m	left	focal: age_timing_int_model | sens: age_model
superior frontal	thick	f	right	focal: age_timing_int_model | sens: age_model
superior parietal	area	m	left	focal: age_timing_int_model | sens: age_timing_main_model
superior temporal	thick	f	right	focal: age_timing_int_model | sens: age_timing_main_model
supramarginal	area	m	left	focal: age_timing_int_model | sens: age_model
supramarginal	area	m	right	focal: age_timing_main_model | sens: age_model
supramarginal	thick	f	left	focal: age_timing_int_model | sens: age_model
supramarginal	thick	m	right	focal: age_timing_int_model | sens: age_timing_main_model
temporal pole	area	f	left	focal: age_timing_int_model | sens: age_model
temporal pole	thick	f	left	focal: age_timing_main_model | sens: age_model
temporal pole	thick	m	right	focal: age_model | sens: age_timing_main_model
thalamus proper	vol	m	left	focal: age_timing_int_model | sens: age_model
transverse temporal	thick	f	left	focal: age_timing_int_model | sens: age_timing_main_model
transverse temporal	thick	f	right	focal: age_timing_int_model | sens: age_timing_main_model

## Sheet: tempo-models-bmi-inc2needs
region	metric	sex	hemi	models_found
CC central	vol	f	midline	focal: age_tempo_main_model | sens: age_model
CC mid posterior	vol	f	midline	focal: age_model | sens: age_tempo_int_model
amygdala	vol	f	left	focal: age_tempo_main_model | sens: age_model
amygdala	vol	f	right	focal: age_tempo_int_model | sens: age_model
bankssts	area	f	right	focal: age_tempo_main_model | sens: age_model
bankssts	thick	f	right	focal: age_tempo_main_model | sens: age_model
bankssts	thick	m	left	focal: age_tempo_main_model | sens: age_model
brain stem	vol	f	midline	focal: age_tempo_int_model | sens: age_model
caudal middle frontal	area	f	right	focal: age_tempo_main_model | sens: age_model
caudate	vol	f	left	focal: age_tempo_main_model | sens: age_model
caudate	vol	f	right	focal: age_tempo_int_model | sens: age_model
cerebellum cortex	vol	m	right	focal: age_tempo_int_model | sens: age_model
cerebral white matter	vol	f	left	focal: age_tempo_main_model | sens: age_model
cerebral white matter	vol	f	right	focal: age_tempo_main_model | sens: age_model
cerebral white matter	vol	m	left	focal: age_model | sens: age_tempo_int_model
cuneus	thick	f	left	focal: age_tempo_int_model | sens: age_model
cuneus	thick	f	right	focal: age_tempo_int_model | sens: age_model
frontal pole	area	f	right	focal: age_tempo_int_model | sens: age_model
fusiform	area	f	right	focal: age_tempo_main_model | sens: age_model
fusiform	area	m	right	focal: age_model | sens: age_tempo_main_model
fusiform	thick	f	left	focal: age_tempo_int_model | sens: age_model
fusiform	thick	f	right	focal: age_tempo_main_model | sens: age_model
fusiform	thick	m	right	focal: age_tempo_main_model | sens: age_model
hippocampus	vol	f	left	focal: age_tempo_int_model | sens: age_model
hippocampus	vol	f	right	focal: age_tempo_main_model | sens: age_model
inferior parietal	area	f	left	focal: age_tempo_int_model | sens: age_model
inferior parietal	area	f	right	focal: age_tempo_int_model | sens: age_model
inferior parietal	thick	f	right	focal: age_tempo_int_model | sens: age_model
inferior temporal	area	f	left	focal: age_tempo_main_model | sens: age_model
inferior temporal	area	m	left	focal: age_tempo_main_model | sens: age_model
inferior temporal	thick	f	left	focal: age_tempo_int_model | sens: age_tempo_main_model
inferior temporal	thick	f	right	focal: age_tempo_main_model | sens: age_model
inferior temporal	thick	m	left	focal: age_tempo_main_model | sens: age_model
insula	thick	f	left	focal: age_tempo_int_model | sens: age_model
isthmus cingulate	thick	m	left	focal: age_tempo_main_model | sens: age_model
lateral occipital	area	f	left	focal: age_tempo_main_model | sens: age_model
lateral occipital	area	f	right	focal: age_tempo_main_model | sens: age_model
lateral occipital	thick	f	left	focal: age_tempo_main_model | sens: age_model
lateral occipital	thick	f	right	focal: age_tempo_int_model | sens: age_tempo_main_model
lateral orbitofrontal	thick	f	left	focal: age_tempo_int_model | sens: age_model
lateral orbitofrontal	thick	f	right	focal: age_tempo_int_model | sens: age_model
lateral orbitofrontal	thick	m	left	focal: age_tempo_main_model | sens: age_model
lingual	thick	f	right	focal: age_tempo_main_model | sens: age_model
medial orbitofrontal	area	f	right	focal: age_tempo_int_model | sens: age_model
medial orbitofrontal	thick	f	right	focal: age_tempo_int_model | sens: age_model
middle temporal	area	f	left	focal: age_tempo_int_model | sens: age_model
middle temporal	area	f	right	focal: age_tempo_main_model | sens: age_model
middle temporal	thick	m	left	focal: age_tempo_main_model | sens: age_model
middle temporal	thick	m	right	focal: age_tempo_main_model | sens: age_model
paracentral	thick	m	left	focal: age_tempo_main_model | sens: age_model
parahippocampal	thick	f	left	focal: age_model | sens: age_tempo_main_model
pars opercularis	area	f	right	focal: age_tempo_main_model | sens: age_model
pars opercularis	area	m	right	focal: age_tempo_int_model | sens: age_model
postcentral	area	f	left	focal: age_tempo_int_model | sens: age_model
postcentral	thick	f	left	focal: age_tempo_int_model | sens: age_model
postcentral	thick	f	right	focal: age_tempo_int_model | sens: age_model
posterior cingulate	area	f	right	focal: age_tempo_int_model | sens: age_model
precentral	area	f	right	focal: age_tempo_int_model | sens: age_model
precentral	thick	f	left	focal: age_tempo_main_model | sens: age_model
precentral	thick	f	right	focal: age_tempo_int_model | sens: age_model
precentral	thick	m	left	focal: age_tempo_main_model | sens: age_model
precuneus	area	f	left	focal: age_tempo_int_model | sens: age_model
precuneus	thick	f	left	focal: age_tempo_main_model | sens: age_model
precuneus	thick	f	right	focal: age_tempo_main_model | sens: age_model
precuneus	thick	m	right	focal: age_tempo_int_model | sens: age_model
putamen	vol	f	right	focal: age_tempo_int_model | sens: age_model
rostral middle frontal	area	m	left	focal: age_model | sens: age_tempo_int_model
rostral middle frontal	thick	f	left	focal: age_tempo_int_model | sens: age_tempo_main_model
rostral middle frontal	thick	f	right	focal: age_tempo_main_model | sens: age_model
superior parietal	area	f	left	focal: age_tempo_int_model | sens: age_tempo_main_model
superior parietal	area	f	right	focal: age_tempo_main_model | sens: age_model
supramarginal	thick	f	left	focal: age_tempo_main_model | sens: age_model
supramarginal	thick	f	right	focal: age_tempo_main_model | sens: age_model
temporal pole	area	m	left	focal: age_model | sens: age_tempo_int_model
temporal pole	thick	f	left	focal: age_tempo_main_model | sens: age_model
temporal pole	thick	f	right	focal: age_tempo_main_model | sens: age_model
thalamus proper	vol	f	right	focal: age_tempo_main_model | sens: age_model
transverse temporal	area	m	right	focal: age_model | sens: age_tempo_main_model
transverse temporal	thick	f	left	focal: age_tempo_main_model | sens: age_model
transverse temporal	thick	m	left	focal: age_tempo_main_model | sens: age_model
transverse temporal	thick	m	right	focal: age_tempo_main_model | sens: age_model
ventral DC	vol	m	right	focal: age_model | sens: age_tempo_int_model

## Sheet: all focal model comparisons
source	comparison	metric	region	sex	hemisphere	model_simple	model_complex	p.value	L.Ratio	best_model	Sig.
model_fit_all_results_smri_area_cdk_banksstslh_f	null_vs_tempo_int	area	banksstslh	f	lh	1	2	0.7001	0.713065	1
model_fit_all_results_smri_area_cdk_banksstslh_f	null_vs_tempo_main	area	banksstslh	f	lh	1	2	0.605346	0.267008	1
model_fit_all_results_smri_area_cdk_banksstslh_f	null_vs_timing_int	area	banksstslh	f	lh	1	2	2.12861e-07	30.7253	2	***
model_fit_all_results_smri_area_cdk_banksstslh_f	null_vs_timing_main	area	banksstslh	f	lh	1	2	9.28206e-05	15.2774	2	***
model_fit_all_results_smri_area_cdk_banksstslh_f	tempo_main_vs_tempo_int	area	banksstslh	f	lh	1	2	0.322181	0.980074	1
model_fit_all_results_smri_area_cdk_banksstslh_f	timing_main_vs_timing_int	area	banksstslh	f	lh	1	2	8.4813e-05	15.4479	2	***
model_fit_all_results_smri_area_cdk_banksstslh_m	null_vs_tempo_int	area	banksstslh	m	lh	1	2	0.489548	1.42855	1
model_fit_all_results_smri_area_cdk_banksstslh_m	null_vs_tempo_main	area	banksstslh	m	lh	1	2	0.877859	0.0236188	1
model_fit_all_results_smri_area_cdk_banksstslh_m	null_vs_timing_int	area	banksstslh	m	lh	1	2	0.00017261	17.3289	2	***
model_fit_all_results_smri_area_cdk_banksstslh_m	null_vs_timing_main	area	banksstslh	m	lh	1	2	0.466519	0.530209	1
model_fit_all_results_smri_area_cdk_banksstslh_m	tempo_main_vs_tempo_int	area	banksstslh	m	lh	1	2	0.228181	1.45216	1
model_fit_all_results_smri_area_cdk_banksstslh_m	timing_main_vs_timing_int	area	banksstslh	m	lh	1	2	4.15609e-05	16.7987	2	***
model_fit_all_results_smri_area_cdk_banksstsrh_f	null_vs_tempo_int	area	banksstsrh	f	rh	1	2	0.308691	2.35083	1
model_fit_all_results_smri_area_cdk_banksstsrh_f	null_vs_tempo_main	area	banksstsrh	f	rh	1	2	0.0365307	4.37216	2	*
model_fit_all_results_smri_area_cdk_banksstsrh_f	null_vs_timing_int	area	banksstsrh	f	rh	1	2	1.07614e-12	55.1153	2	***
model_fit_all_results_smri_area_cdk_banksstsrh_f	null_vs_timing_main	area	banksstsrh	f	rh	1	2	1.51383e-06	23.1303	2	***
model_fit_all_results_smri_area_cdk_banksstsrh_f	tempo_main_vs_tempo_int	area	banksstsrh	f	rh	1	2	0.155104	2.02133	1
model_fit_all_results_smri_area_cdk_banksstsrh_f	timing_main_vs_timing_int	area	banksstsrh	f	rh	1	2	1.55372e-08	31.9849	2	***
model_fit_all_results_smri_area_cdk_banksstsrh_m	null_vs_tempo_int	area	banksstsrh	m	rh	1	2	0.187962	3.34303	1
model_fit_all_results_smri_area_cdk_banksstsrh_m	null_vs_tempo_main	area	banksstsrh	m	rh	1	2	0.216271	1.52894	1
model_fit_all_results_smri_area_cdk_banksstsrh_m	null_vs_timing_int	area	banksstsrh	m	rh	1	2	0.000993685	13.8282	2	***
model_fit_all_results_smri_area_cdk_banksstsrh_m	null_vs_timing_main	area	banksstsrh	m	rh	1	2	0.0482206	3.90228	2	*
model_fit_all_results_smri_area_cdk_banksstsrh_m	tempo_main_vs_tempo_int	area	banksstsrh	m	rh	1	2	0.178018	1.81409	1
model_fit_all_results_smri_area_cdk_banksstsrh_m	timing_main_vs_timing_int	area	banksstsrh	m	rh	1	2	0.00162969	9.9259	2	**
model_fit_all_results_smri_area_cdk_cdacatelh_f	null_vs_tempo_int	area	cdacatelh	f	lh	1	2	0.931197	0.142569	1
model_fit_all_results_smri_area_cdk_cdacatelh_f	null_vs_tempo_main	area	cdacatelh	f	lh	1	2	0.223167	1.48389	1
model_fit_all_results_smri_area_cdk_cdacatelh_f	null_vs_timing_int	area	cdacatelh	f	lh	1	2	5.7063e-07	28.753	2	***
model_fit_all_results_smri_area_cdk_cdacatelh_f	null_vs_timing_main	area	cdacatelh	f	lh	1	2	7.62251e-05	15.6497	2	***
model_fit_all_results_smri_area_cdk_cdacatelh_f	tempo_main_vs_tempo_int	area	cdacatelh	f	lh	1	2	0.202194	1.62646	1
model_fit_all_results_smri_area_cdk_cdacatelh_f	timing_main_vs_timing_int	area	cdacatelh	f	lh	1	2	0.000294767	13.1034	2	***
model_fit_all_results_smri_area_cdk_cdacatelh_m	null_vs_tempo_int	area	cdacatelh	m	lh	1	2	0.547632	1.2043	1
model_fit_all_results_smri_area_cdk_cdacatelh_m	null_vs_tempo_main	area	cdacatelh	m	lh	1	2	0.880231	0.0227034	1
model_fit_all_results_smri_area_cdk_cdacatelh_m	null_vs_timing_int	area	cdacatelh	m	lh	1	2	0.112207	4.37482	1
model_fit_all_results_smri_area_cdk_cdacatelh_m	null_vs_timing_main	area	cdacatelh	m	lh	1	2	0.456754	0.553837	1
model_fit_all_results_smri_area_cdk_cdacatelh_m	tempo_main_vs_tempo_int	area	cdacatelh	m	lh	1	2	0.27703	1.1816	1
model_fit_all_results_smri_area_cdk_cdacatelh_m	timing_main_vs_timing_int	area	cdacatelh	m	lh	1	2	0.0264149	4.92865	2	*
model_fit_all_results_smri_area_cdk_cdacaterh_f	null_vs_tempo_int	area	cdacaterh	f	rh	1	2	0.229369	2.94484	1
model_fit_all_results_smri_area_cdk_cdacaterh_f	null_vs_tempo_main	area	cdacaterh	f	rh	1	2	0.265866	1.23795	1
model_fit_all_results_smri_area_cdk_cdacaterh_f	null_vs_timing_int	area	cdacaterh	f	rh	1	2	0.00132779	13.2485	2	**
model_fit_all_results_smri_area_cdk_cdacaterh_f	null_vs_timing_main	area	cdacaterh	f	rh	1	2	0.0769006	3.12922	1	.
model_fit_all_results_smri_area_cdk_cdacaterh_f	tempo_main_vs_tempo_int	area	cdacaterh	f	rh	1	2	0.0408362	4.1828	2	*
model_fit_all_results_smri_area_cdk_cdacaterh_f	timing_main_vs_timing_int	area	cdacaterh	f	rh	1	2	0.00146728	10.1193	2	**
model_fit_all_results_smri_area_cdk_cdacaterh_m	null_vs_tempo_int	area	cdacaterh	m	rh	1	2	0.0762951	5.14629	1	.
model_fit_all_results_smri_area_cdk_cdacaterh_m	null_vs_tempo_main	area	cdacaterh	m	rh	1	2	0.534545	0.385745	1
model_fit_all_results_smri_area_cdk_cdacaterh_m	null_vs_timing_int	area	cdacaterh	m	rh	1	2	0.144356	3.87095	1
model_fit_all_results_smri_area_cdk_cdacaterh_m	null_vs_timing_main	area	cdacaterh	m	rh	1	2	0.451511	0.566855	1
model_fit_all_results_smri_area_cdk_cdacaterh_m	tempo_main_vs_tempo_int	area	cdacaterh	m	rh	1	2	0.0291193	4.76055	2	*
model_fit_all_results_smri_area_cdk_cdacaterh_m	timing_main_vs_timing_int	area	cdacaterh	m	rh	1	2	0.0691075	3.30409	1	.
model_fit_all_results_smri_area_cdk_cdmdfrlh_f	null_vs_tempo_int	area	cdmdfrlh	f	lh	1	2	0.160468	3.65932	1
model_fit_all_results_smri_area_cdk_cdmdfrlh_f	null_vs_tempo_main	area	cdmdfrlh	f	lh	1	2	0.159839	1.97575	1
model_fit_all_results_smri_area_cdk_cdmdfrlh_f	null_vs_timing_int	area	cdmdfrlh	f	lh	1	2	3.91499e-05	20.2962	2	***
model_fit_all_results_smri_area_cdk_cdmdfrlh_f	null_vs_timing_main	area	cdmdfrlh	f	lh	1	2	0.000604673	11.7615	2	***
model_fit_all_results_smri_area_cdk_cdmdfrlh_f	tempo_main_vs_tempo_int	area	cdmdfrlh	f	lh	1	2	0.19445	1.68358	1
model_fit_all_results_smri_area_cdk_cdmdfrlh_f	timing_main_vs_timing_int	area	cdmdfrlh	f	lh	1	2	0.00348441	8.53469	2	**
model_fit_all_results_smri_area_cdk_cdmdfrlh_m	null_vs_tempo_int	area	cdmdfrlh	m	lh	1	2	0.698202	0.718493	1
model_fit_all_results_smri_area_cdk_cdmdfrlh_m	null_vs_tempo_main	area	cdmdfrlh	m	lh	1	2	0.867157	0.0279797	1
model_fit_all_results_smri_area_cdk_cdmdfrlh_m	null_vs_timing_int	area	cdmdfrlh	m	lh	1	2	0.00100693	13.8017	2	**
model_fit_all_results_smri_area_cdk_cdmdfrlh_m	null_vs_timing_main	area	cdmdfrlh	m	lh	1	2	0.00569738	7.64361	2	**
model_fit_all_results_smri_area_cdk_cdmdfrlh_m	tempo_main_vs_tempo_int	area	cdmdfrlh	m	lh	1	2	0.40599	0.690513	1
model_fit_all_results_smri_area_cdk_cdmdfrlh_m	timing_main_vs_timing_int	area	cdmdfrlh	m	lh	1	2	0.0130812	6.1581	2	*
model_fit_all_results_smri_area_cdk_cdmdfrrh_f	null_vs_tempo_int	area	cdmdfrrh	f	rh	1	2	0.0455589	6.1775	2	*
model_fit_all_results_smri_area_cdk_cdmdfrrh_f	null_vs_tempo_main	area	cdmdfrrh	f	rh	1	2	0.00235865	9.24713	2	**
model_fit_all_results_smri_area_cdk_cdmdfrrh_f	null_vs_timing_int	area	cdmdfrrh	f	rh	1	2	6.08251e-06	24.0202	2	***
model_fit_all_results_smri_area_cdk_cdmdfrrh_f	null_vs_timing_main	area	cdmdfrrh	f	rh	1	2	2.90766e-07	26.3101	2	***
model_fit_all_results_smri_area_cdk_cdmdfrrh_f	tempo_main_vs_tempo_int	area	cdmdfrrh	f	rh	1	2	0.0797676	3.06963	1	.
model_fit_all_results_smri_area_cdk_cdmdfrrh_f	timing_main_vs_timing_int	area	cdmdfrrh	f	rh	1	2	0.130218	2.2899	1
model_fit_all_results_smri_area_cdk_cdmdfrrh_m	null_vs_tempo_int	area	cdmdfrrh	m	rh	1	2	0.546233	1.20942	1
model_fit_all_results_smri_area_cdk_cdmdfrrh_m	null_vs_tempo_main	area	cdmdfrrh	m	rh	1	2	0.308749	1.03602	1
model_fit_all_results_smri_area_cdk_cdmdfrrh_m	null_vs_timing_int	area	cdmdfrrh	m	rh	1	2	1.30691e-05	22.4905	2	***
model_fit_all_results_smri_area_cdk_cdmdfrrh_m	null_vs_timing_main	area	cdmdfrrh	m	rh	1	2	4.08876e-05	16.8297	2	***
model_fit_all_results_smri_area_cdk_cdmdfrrh_m	tempo_main_vs_tempo_int	area	cdmdfrrh	m	rh	1	2	0.134009	2.24544	1
model_fit_all_results_smri_area_cdk_cdmdfrrh_m	timing_main_vs_timing_int	area	cdmdfrrh	m	rh	1	2	0.0173483	5.66079	2	*
model_fit_all_results_smri_area_cdk_cuneuslh_f	null_vs_tempo_int	area	cuneuslh	f	lh	1	2	0.423725	1.71734	1
model_fit_all_results_smri_area_cdk_cuneuslh_f	null_vs_tempo_main	area	cuneuslh	f	lh	1	2	0.205488	1.60293	1
model_fit_all_results_smri_area_cdk_cuneuslh_f	null_vs_timing_int	area	cuneuslh	f	lh	1	2	1.15052e-13	59.5868	2	***
model_fit_all_results_smri_area_cdk_cuneuslh_f	null_vs_timing_main	area	cuneuslh	f	lh	1	2	0.190782	1.71157	1
model_fit_all_results_smri_area_cdk_cuneuslh_f	tempo_main_vs_tempo_int	area	cuneuslh	f	lh	1	2	0.0684304	3.32027	1	.
model_fit_all_results_smri_area_cdk_cuneuslh_f	timing_main_vs_timing_int	area	cuneuslh	f	lh	1	2	2.79283e-14	57.8752	2	***
model_fit_all_results_smri_area_cdk_cuneuslh_m	null_vs_tempo_int	area	cuneuslh	m	lh	1	2	0.391582	1.87512	1
model_fit_all_results_smri_area_cdk_cuneuslh_m	null_vs_tempo_main	area	cuneuslh	m	lh	1	2	0.479582	0.499813	1
model_fit_all_results_smri_area_cdk_cuneuslh_m	null_vs_timing_int	area	cuneuslh	m	lh	1	2	0.00564394	10.3543	2	**
model_fit_all_results_smri_area_cdk_cuneuslh_m	null_vs_timing_main	area	cuneuslh	m	lh	1	2	0.313264	1.01686	1
model_fit_all_results_smri_area_cdk_cuneuslh_m	tempo_main_vs_tempo_int	area	cuneuslh	m	lh	1	2	0.123297	2.37494	1
model_fit_all_results_smri_area_cdk_cuneuslh_m	timing_main_vs_timing_int	area	cuneuslh	m	lh	1	2	0.00224514	9.33748	2	**
model_fit_all_results_smri_area_cdk_cuneusrh_f	null_vs_tempo_int	area	cuneusrh	f	rh	1	2	0.71243	0.678146	1
model_fit_all_results_smri_area_cdk_cuneusrh_f	null_vs_tempo_main	area	cuneusrh	f	rh	1	2	0.116225	2.46746	1
model_fit_all_results_smri_area_cdk_cuneusrh_f	null_vs_timing_int	area	cuneusrh	f	rh	1	2	6.44204e-09	37.7208	2	***
model_fit_all_results_smri_area_cdk_cuneusrh_f	null_vs_timing_main	area	cuneusrh	f	rh	1	2	0.118569	2.43612	1
model_fit_all_results_smri_area_cdk_cuneusrh_f	tempo_main_vs_tempo_int	area	cuneusrh	f	rh	1	2	0.0761316	3.14561	1	.
model_fit_all_results_smri_area_cdk_cuneusrh_f	timing_main_vs_timing_int	area	cuneusrh	f	rh	1	2	2.84858e-09	35.2847	2	***
model_fit_all_results_smri_area_cdk_cuneusrh_m	null_vs_tempo_int	area	cuneusrh	m	rh	1	2	0.341119	2.15105	1
model_fit_all_results_smri_area_cdk_cuneusrh_m	null_vs_tempo_main	area	cuneusrh	m	rh	1	2	0.512651	0.428653	1
model_fit_all_results_smri_area_cdk_cuneusrh_m	null_vs_timing_int	area	cuneusrh	m	rh	1	2	0.0129472	8.69376	2	*
model_fit_all_results_smri_area_cdk_cuneusrh_m	null_vs_timing_main	area	cuneusrh	m	rh	1	2	0.230867	1.43551	1
model_fit_all_results_smri_area_cdk_cuneusrh_m	tempo_main_vs_tempo_int	area	cuneusrh	m	rh	1	2	0.189385	1.7224	1
model_fit_all_results_smri_area_cdk_cuneusrh_m	timing_main_vs_timing_int	area	cuneusrh	m	rh	1	2	0.00705762	7.25825	2	**
model_fit_all_results_smri_area_cdk_ehinallh_f	null_vs_tempo_int	area	ehinallh	f	lh	1	2	0.109776	4.41863	1
model_fit_all_results_smri_area_cdk_ehinallh_f	null_vs_tempo_main	area	ehinallh	f	lh	1	2	0.753603	0.0985281	1
model_fit_all_results_smri_area_cdk_ehinallh_f	null_vs_timing_int	area	ehinallh	f	lh	1	2	0.236543	2.88325	1
model_fit_all_results_smri_area_cdk_ehinallh_f	null_vs_timing_main	area	ehinallh	f	lh	1	2	0.135779	2.22516	1
model_fit_all_results_smri_area_cdk_ehinallh_f	tempo_main_vs_tempo_int	area	ehinallh	f	lh	1	2	0.0376647	4.3201	2	*
model_fit_all_results_smri_area_cdk_ehinallh_f	timing_main_vs_timing_int	area	ehinallh	f	lh	1	2	0.417233	0.658095	1
model_fit_all_results_smri_area_cdk_ehinallh_m	null_vs_tempo_int	area	ehinallh	m	lh	1	2	0.489053	1.43057	1
model_fit_all_results_smri_area_cdk_ehinallh_m	null_vs_tempo_main	area	ehinallh	m	lh	1	2	0.736224	0.113473	1
model_fit_all_results_smri_area_cdk_ehinallh_m	null_vs_timing_int	area	ehinallh	m	lh	1	2	0.687626	0.749022	1
model_fit_all_results_smri_area_cdk_ehinallh_m	null_vs_timing_main	area	ehinallh	m	lh	1	2	0.202205	1.62637	1
model_fit_all_results_smri_area_cdk_ehinallh_m	tempo_main_vs_tempo_int	area	ehinallh	m	lh	1	2	0.214017	1.54404	1
model_fit_all_results_smri_area_cdk_ehinallh_m	timing_main_vs_timing_int	area	ehinallh	m	lh	1	2	0.12326	2.37539	1
model_fit_all_results_smri_area_cdk_ehinalrh_f	null_vs_tempo_int	area	ehinalrh	f	rh	1	2	0.15142	3.7754	1
model_fit_all_results_smri_area_cdk_ehinalrh_f	null_vs_tempo_main	area	ehinalrh	f	rh	1	2	0.762664	0.0911944	1
model_fit_all_results_smri_area_cdk_ehinalrh_f	null_vs_timing_int	area	ehinalrh	f	rh	1	2	0.031077	6.94257	2	*
model_fit_all_results_smri_area_cdk_ehinalrh_f	null_vs_timing_main	area	ehinalrh	f	rh	1	2	0.00324249	8.66573	2	**
model_fit_all_results_smri_area_cdk_ehinalrh_f	tempo_main_vs_tempo_int	area	ehinalrh	f	rh	1	2	0.0549302	3.6842	1	.
model_fit_all_results_smri_area_cdk_ehinalrh_f	timing_main_vs_timing_int	area	ehinalrh	f	rh	1	2	0.189287	1.72316	1
model_fit_all_results_smri_area_cdk_ehinalrh_m	null_vs_tempo_int	area	ehinalrh	m	rh	1	2	0.171631	3.52482	1
model_fit_all_results_smri_area_cdk_ehinalrh_m	null_vs_tempo_main	area	ehinalrh	m	rh	1	2	0.830813	0.0456501	1
model_fit_all_results_smri_area_cdk_ehinalrh_m	null_vs_timing_int	area	ehinalrh	m	rh	1	2	0.700648	0.7115	1
model_fit_all_results_smri_area_cdk_ehinalrh_m	null_vs_timing_main	area	ehinalrh	m	rh	1	2	0.193125	1.69362	1
model_fit_all_results_smri_area_cdk_ehinalrh_m	tempo_main_vs_tempo_int	area	ehinalrh	m	rh	1	2	0.0588158	3.57047	1	.
model_fit_all_results_smri_area_cdk_ehinalrh_m	timing_main_vs_timing_int	area	ehinalrh	m	rh	1	2	0.321677	0.982116	1
model_fit_all_results_smri_area_cdk_frpolelh_f	null_vs_tempo_int	area	frpolelh	f	lh	1	2	0.439988	1.64202	1
model_fit_all_results_smri_area_cdk_frpolelh_f	null_vs_tempo_main	area	frpolelh	f	lh	1	2	0.211416	1.5617	1
model_fit_all_results_smri_area_cdk_frpolelh_f	null_vs_timing_int	area	frpolelh	f	lh	1	2	0.000133856	17.8375	2	***
model_fit_all_results_smri_area_cdk_frpolelh_f	null_vs_timing_main	area	frpolelh	f	lh	1	2	5.57395e-06	20.6292	2	***
model_fit_all_results_smri_area_cdk_frpolelh_f	tempo_main_vs_tempo_int	area	frpolelh	f	lh	1	2	0.0734709	3.20372	1	.
model_fit_all_results_smri_area_cdk_frpolelh_f	timing_main_vs_timing_int	area	frpolelh	f	lh	1	2	0.0947529	2.79171	1	.
model_fit_all_results_smri_area_cdk_frpolelh_m	null_vs_tempo_int	area	frpolelh	m	lh	1	2	0.0807309	5.03327	1	.
model_fit_all_results_smri_area_cdk_frpolelh_m	null_vs_tempo_main	area	frpolelh	m	lh	1	2	0.72855	0.120447	1
model_fit_all_results_smri_area_cdk_frpolelh_m	null_vs_timing_int	area	frpolelh	m	lh	1	2	0.168389	3.56296	1
model_fit_all_results_smri_area_cdk_frpolelh_m	null_vs_timing_main	area	frpolelh	m	lh	1	2	0.068305	3.32329	1	.
model_fit_all_results_smri_area_cdk_frpolelh_m	tempo_main_vs_tempo_int	area	frpolelh	m	lh	1	2	0.0266581	4.91282	2	*
model_fit_all_results_smri_area_cdk_frpolelh_m	timing_main_vs_timing_int	area	frpolelh	m	lh	1	2	0.624447	0.239666	1
model_fit_all_results_smri_area_cdk_frpolerh_f	null_vs_tempo_int	area	frpolerh	f	rh	1	2	0.145639	3.85325	1
model_fit_all_results_smri_area_cdk_frpolerh_f	null_vs_tempo_main	area	frpolerh	f	rh	1	2	0.0047954	7.95503	2	**
model_fit_all_results_smri_area_cdk_frpolerh_f	null_vs_timing_int	area	frpolerh	f	rh	1	2	0.000489765	15.2432	2	***
model_fit_all_results_smri_area_cdk_frpolerh_f	null_vs_timing_main	area	frpolerh	f	rh	1	2	0.000209264	13.746	2	***
model_fit_all_results_smri_area_cdk_frpolerh_f	tempo_main_vs_tempo_int	area	frpolerh	f	rh	1	2	0.0428382	4.10177	2	*
model_fit_all_results_smri_area_cdk_frpolerh_f	timing_main_vs_timing_int	area	frpolerh	f	rh	1	2	0.22111	1.49715	1
model_fit_all_results_smri_area_cdk_frpolerh_m	null_vs_tempo_int	area	frpolerh	m	rh	1	2	0.638912	0.895976	1
model_fit_all_results_smri_area_cdk_frpolerh_m	null_vs_tempo_main	area	frpolerh	m	rh	1	2	0.434125	0.611762	1
model_fit_all_results_smri_area_cdk_frpolerh_m	null_vs_timing_int	area	frpolerh	m	rh	1	2	0.0227907	7.56281	2	*
model_fit_all_results_smri_area_cdk_frpolerh_m	null_vs_timing_main	area	frpolerh	m	rh	1	2	0.0016526	9.90021	2	**
model_fit_all_results_smri_area_cdk_frpolerh_m	tempo_main_vs_tempo_int	area	frpolerh	m	rh	1	2	0.593953	0.284214	1
model_fit_all_results_smri_area_cdk_frpolerh_m	timing_main_vs_timing_int	area	frpolerh	m	rh	1	2	0.1263	2.3374	1
model_fit_all_results_smri_area_cdk_fusiformlh_f	null_vs_tempo_int	area	fusiformlh	f	lh	1	2	0.537682	1.24098	1
model_fit_all_results_smri_area_cdk_fusiformlh_f	null_vs_tempo_main	area	fusiformlh	f	lh	1	2	0.183858	1.76616	1
model_fit_all_results_smri_area_cdk_fusiformlh_f	null_vs_timing_int	area	fusiformlh	f	lh	1	2	7.07694e-15	65.1639	2	***
model_fit_all_results_smri_area_cdk_fusiformlh_f	null_vs_timing_main	area	fusiformlh	f	lh	1	2	8.07864e-09	33.2561	2	***
model_fit_all_results_smri_area_cdk_fusiformlh_f	tempo_main_vs_tempo_int	area	fusiformlh	f	lh	1	2	0.468638	0.525186	1
model_fit_all_results_smri_area_cdk_fusiformlh_f	timing_main_vs_timing_int	area	fusiformlh	f	lh	1	2	1.61668e-08	31.9078	2	***
model_fit_all_results_smri_area_cdk_fusiformlh_m	null_vs_tempo_int	area	fusiformlh	m	lh	1	2	0.198656	3.23236	1
model_fit_all_results_smri_area_cdk_fusiformlh_m	null_vs_tempo_main	area	fusiformlh	m	lh	1	2	0.324134	0.972193	1
model_fit_all_results_smri_area_cdk_fusiformlh_m	null_vs_timing_int	area	fusiformlh	m	lh	1	2	3.09006e-05	20.7695	2	***
model_fit_all_results_smri_area_cdk_fusiformlh_m	null_vs_timing_main	area	fusiformlh	m	lh	1	2	0.00428235	8.16003	2	**
model_fit_all_results_smri_area_cdk_fusiformlh_m	tempo_main_vs_tempo_int	area	fusiformlh	m	lh	1	2	0.0403156	4.20455	2	*
model_fit_all_results_smri_area_cdk_fusiformlh_m	timing_main_vs_timing_int	area	fusiformlh	m	lh	1	2	0.000383805	12.6094	2	***
model_fit_all_results_smri_area_cdk_fusiformrh_f	null_vs_tempo_int	area	fusiformrh	f	rh	1	2	0.0993333	4.61855	1	.
model_fit_all_results_smri_area_cdk_fusiformrh_f	null_vs_tempo_main	area	fusiformrh	f	rh	1	2	0.0317254	4.61327	2	*
model_fit_all_results_smri_area_cdk_fusiformrh_f	null_vs_timing_int	area	fusiformrh	f	rh	1	2	3.9922e-23	103.15	2	***
model_fit_all_results_smri_area_cdk_fusiformrh_f	null_vs_timing_main	area	fusiformrh	f	rh	1	2	3.92124e-08	30.188	2	***
model_fit_all_results_smri_area_cdk_fusiformrh_f	tempo_main_vs_tempo_int	area	fusiformrh	f	rh	1	2	0.942101	0.00527508	1
model_fit_all_results_smri_area_cdk_fusiformrh_f	timing_main_vs_timing_int	area	fusiformrh	f	rh	1	2	1.32156e-17	72.9622	2	***
model_fit_all_results_smri_area_cdk_fusiformrh_m	null_vs_tempo_int	area	fusiformrh	m	rh	1	2	0.390463	1.88084	1
model_fit_all_results_smri_area_cdk_fusiformrh_m	null_vs_tempo_main	area	fusiformrh	m	rh	1	2	0.364438	0.822542	1
model_fit_all_results_smri_area_cdk_fusiformrh_m	null_vs_timing_int	area	fusiformrh	m	rh	1	2	0.000718322	14.4772	2	***
model_fit_all_results_smri_area_cdk_fusiformrh_m	null_vs_timing_main	area	fusiformrh	m	rh	1	2	0.169285	1.88926	1
model_fit_all_results_smri_area_cdk_fusiformrh_m	tempo_main_vs_tempo_int	area	fusiformrh	m	rh	1	2	0.100135	2.70339	1
model_fit_all_results_smri_area_cdk_fusiformrh_m	timing_main_vs_timing_int	area	fusiformrh	m	rh	1	2	0.000388248	12.5879	2	***
model_fit_all_results_smri_area_cdk_ifpllh_f	null_vs_tempo_int	area	ifpllh	f	lh	1	2	0.691176	0.738721	1
model_fit_all_results_smri_area_cdk_ifpllh_f	null_vs_tempo_main	area	ifpllh	f	lh	1	2	0.0410778	4.1728	2	*
model_fit_all_results_smri_area_cdk_ifpllh_f	null_vs_timing_int	area	ifpllh	f	lh	1	2	4.76043e-15	65.9569	2	***
model_fit_all_results_smri_area_cdk_ifpllh_f	null_vs_timing_main	area	ifpllh	f	lh	1	2	1.02286e-06	23.8846	2	***
model_fit_all_results_smri_area_cdk_ifpllh_f	tempo_main_vs_tempo_int	area	ifpllh	f	lh	1	2	0.0266781	4.91152	2	*
model_fit_all_results_smri_area_cdk_ifpllh_f	timing_main_vs_timing_int	area	ifpllh	f	lh	1	2	8.79619e-11	42.0723	2	***
model_fit_all_results_smri_area_cdk_ifpllh_m	null_vs_tempo_int	area	ifpllh	m	lh	1	2	0.499699	1.3875	1
model_fit_all_results_smri_area_cdk_ifpllh_m	null_vs_tempo_main	area	ifpllh	m	lh	1	2	0.812502	0.0562636	1
model_fit_all_results_smri_area_cdk_ifpllh_m	null_vs_timing_int	area	ifpllh	m	lh	1	2	1.62658e-06	26.6581	2	***
model_fit_all_results_smri_area_cdk_ifpllh_m	null_vs_timing_main	area	ifpllh	m	lh	1	2	0.229134	1.44623	1
model_fit_all_results_smri_area_cdk_ifpllh_m	tempo_main_vs_tempo_int	area	ifpllh	m	lh	1	2	0.229531	1.44376	1
model_fit_all_results_smri_area_cdk_ifpllh_m	timing_main_vs_timing_int	area	ifpllh	m	lh	1	2	5.1366e-07	25.2118	2	***
model_fit_all_results_smri_area_cdk_ifplrh_f	null_vs_tempo_int	area	ifplrh	f	rh	1	2	0.684596	0.757854	1
model_fit_all_results_smri_area_cdk_ifplrh_f	null_vs_tempo_main	area	ifplrh	f	rh	1	2	0.0408248	4.18327	2	*
model_fit_all_results_smri_area_cdk_ifplrh_f	null_vs_timing_int	area	ifplrh	f	rh	1	2	5.31223e-18	79.553	2	***
model_fit_all_results_smri_area_cdk_ifplrh_f	null_vs_timing_main	area	ifplrh	f	rh	1	2	2.26695e-08	31.2513	2	***
model_fit_all_results_smri_area_cdk_ifplrh_f	tempo_main_vs_tempo_int	area	ifplrh	f	rh	1	2	0.0262249	4.94113	2	*
model_fit_all_results_smri_area_cdk_ifplrh_f	timing_main_vs_timing_int	area	ifplrh	f	rh	1	2	3.65428e-12	48.3017	2	***
model_fit_all_results_smri_area_cdk_ifplrh_m	null_vs_tempo_int	area	ifplrh	m	rh	1	2	0.459711	1.55431	1
model_fit_all_results_smri_area_cdk_ifplrh_m	null_vs_tempo_main	area	ifplrh	m	rh	1	2	0.553632	0.35085	1
model_fit_all_results_smri_area_cdk_ifplrh_m	null_vs_timing_int	area	ifplrh	m	rh	1	2	6.75105e-05	19.2065	2	***
model_fit_all_results_smri_area_cdk_ifplrh_m	null_vs_timing_main	area	ifplrh	m	rh	1	2	0.437438	0.602994	1
model_fit_all_results_smri_area_cdk_ifplrh_m	tempo_main_vs_tempo_int	area	ifplrh	m	rh	1	2	0.167501	1.90517	1
model_fit_all_results_smri_area_cdk_ifplrh_m	timing_main_vs_timing_int	area	ifplrh	m	rh	1	2	1.60928e-05	18.6035	2	***
model_fit_all_results_smri_area_cdk_iftmlh_f	null_vs_tempo_int	area	iftmlh	f	lh	1	2	0.230238	2.93728	1
model_fit_all_results_smri_area_cdk_iftmlh_f	null_vs_tempo_main	area	iftmlh	f	lh	1	2	0.0194574	5.45993	2	*
model_fit_all_results_smri_area_cdk_iftmlh_f	null_vs_timing_int	area	iftmlh	f	lh	1	2	2.48381e-18	81.0735	2	***
model_fit_all_results_smri_area_cdk_iftmlh_f	null_vs_timing_main	area	iftmlh	f	lh	1	2	7.82675e-13	51.3251	2	***
model_fit_all_results_smri_area_cdk_iftmlh_f	tempo_main_vs_tempo_int	area	iftmlh	f	lh	1	2	0.112222	2.52265	1
model_fit_all_results_smri_area_cdk_iftmlh_f	timing_main_vs_timing_int	area	iftmlh	f	lh	1	2	4.91924e-08	29.7484	2	***
model_fit_all_results_smri_area_cdk_iftmlh_m	null_vs_tempo_int	area	iftmlh	m	lh	1	2	0.18968	3.32484	1
model_fit_all_results_smri_area_cdk_iftmlh_m	null_vs_tempo_main	area	iftmlh	m	lh	1	2	0.0453269	4.00643	2	*
model_fit_all_results_smri_area_cdk_iftmlh_m	null_vs_timing_int	area	iftmlh	m	lh	1	2	2.49214e-08	35.0151	2	***
model_fit_all_results_smri_area_cdk_iftmlh_m	null_vs_timing_main	area	iftmlh	m	lh	1	2	0.000880182	11.064	2	***
model_fit_all_results_smri_area_cdk_iftmlh_m	tempo_main_vs_tempo_int	area	iftmlh	m	lh	1	2	0.409037	0.681598	1
model_fit_all_results_smri_area_cdk_iftmlh_m	timing_main_vs_timing_int	area	iftmlh	m	lh	1	2	9.88169e-07	23.951	2	***
model_fit_all_results_smri_area_cdk_iftmrh_f	null_vs_tempo_int	area	iftmrh	f	rh	1	2	0.562674	1.15011	1
model_fit_all_results_smri_area_cdk_iftmrh_f	null_vs_tempo_main	area	iftmrh	f	rh	1	2	0.0707012	3.26667	1	.
model_fit_all_results_smri_area_cdk_iftmrh_f	null_vs_timing_int	area	iftmrh	f	rh	1	2	1.937e-16	72.3604	2	***
model_fit_all_results_smri_area_cdk_iftmrh_f	null_vs_timing_main	area	iftmrh	f	rh	1	2	4.45643e-11	43.4024	2	***
model_fit_all_results_smri_area_cdk_iftmrh_f	tempo_main_vs_tempo_int	area	iftmrh	f	rh	1	2	0.145714	2.11656	1
model_fit_all_results_smri_area_cdk_iftmrh_f	timing_main_vs_timing_int	area	iftmrh	f	rh	1	2	7.39625e-08	28.9581	2	***
model_fit_all_results_smri_area_cdk_iftmrh_m	null_vs_tempo_int	area	iftmrh	m	rh	1	2	0.720101	0.656727	1
model_fit_all_results_smri_area_cdk_iftmrh_m	null_vs_tempo_main	area	iftmrh	m	rh	1	2	0.149878	2.07349	1
model_fit_all_results_smri_area_cdk_iftmrh_m	null_vs_timing_int	area	iftmrh	m	rh	1	2	8.40988e-10	41.7929	2	***
model_fit_all_results_smri_area_cdk_iftmrh_m	null_vs_timing_main	area	iftmrh	m	rh	1	2	0.000527675	12.0152	2	***
model_fit_all_results_smri_area_cdk_iftmrh_m	tempo_main_vs_tempo_int	area	iftmrh	m	rh	1	2	0.098466	2.73022	1	.
model_fit_all_results_smri_area_cdk_iftmrh_m	timing_main_vs_timing_int	area	iftmrh	m	rh	1	2	4.84545e-08	29.7777	2	***
model_fit_all_results_smri_area_cdk_ihcatelh_f	null_vs_tempo_int	area	ihcatelh	f	lh	1	2	0.790477	0.470238	1
model_fit_all_results_smri_area_cdk_ihcatelh_f	null_vs_tempo_main	area	ihcatelh	f	lh	1	2	0.0629846	3.457	1	.
model_fit_all_results_smri_area_cdk_ihcatelh_f	null_vs_timing_int	area	ihcatelh	f	lh	1	2	0.000356115	15.8805	2	***
model_fit_all_results_smri_area_cdk_ihcatelh_f	null_vs_timing_main	area	ihcatelh	f	lh	1	2	0.43117	0.619669	1
model_fit_all_results_smri_area_cdk_ihcatelh_f	tempo_main_vs_tempo_int	area	ihcatelh	f	lh	1	2	0.04751	3.92724	2	*
model_fit_all_results_smri_area_cdk_ihcatelh_f	timing_main_vs_timing_int	area	ihcatelh	f	lh	1	2	9.36375e-05	15.2608	2	***
model_fit_all_results_smri_area_cdk_ihcatelh_m	null_vs_tempo_int	area	ihcatelh	m	lh	1	2	0.412439	1.77133	1
model_fit_all_results_smri_area_cdk_ihcatelh_m	null_vs_tempo_main	area	ihcatelh	m	lh	1	2	0.488778	0.479216	1
model_fit_all_results_smri_area_cdk_ihcatelh_m	null_vs_timing_int	area	ihcatelh	m	lh	1	2	0.282168	2.5305	1
model_fit_all_results_smri_area_cdk_ihcatelh_m	null_vs_timing_main	area	ihcatelh	m	lh	1	2	0.556259	0.346224	1
model_fit_all_results_smri_area_cdk_ihcatelh_m	tempo_main_vs_tempo_int	area	ihcatelh	m	lh	1	2	0.133567	2.25055	1
model_fit_all_results_smri_area_cdk_ihcatelh_m	timing_main_vs_timing_int	area	ihcatelh	m	lh	1	2	0.139426	2.18428	1
model_fit_all_results_smri_area_cdk_ihcaterh_f	null_vs_tempo_int	area	ihcaterh	f	rh	1	2	0.282704	2.52671	1
model_fit_all_results_smri_area_cdk_ihcaterh_f	null_vs_tempo_main	area	ihcaterh	f	rh	1	2	0.131449	2.2753	1
model_fit_all_results_smri_area_cdk_ihcaterh_f	null_vs_timing_int	area	ihcaterh	f	rh	1	2	0.00372765	11.184	2	**
model_fit_all_results_smri_area_cdk_ihcaterh_f	null_vs_timing_main	area	ihcaterh	f	rh	1	2	0.108022	2.58292	1
model_fit_all_results_smri_area_cdk_ihcaterh_f	tempo_main_vs_tempo_int	area	ihcaterh	f	rh	1	2	0.0284265	4.80201	2	*
model_fit_all_results_smri_area_cdk_ihcaterh_f	timing_main_vs_timing_int	area	ihcaterh	f	rh	1	2	0.00335973	8.60103	2	**
model_fit_all_results_smri_area_cdk_ihcaterh_m	null_vs_tempo_int	area	ihcaterh	m	rh	1	2	0.749568	0.576517	1
model_fit_all_results_smri_area_cdk_ihcaterh_m	null_vs_tempo_main	area	ihcaterh	m	rh	1	2	0.857394	0.0322896	1
model_fit_all_results_smri_area_cdk_ihcaterh_m	null_vs_timing_int	area	ihcaterh	m	rh	1	2	0.104657	4.51414	1
model_fit_all_results_smri_area_cdk_ihcaterh_m	null_vs_timing_main	area	ihcaterh	m	rh	1	2	0.788751	0.0717879	1
model_fit_all_results_smri_area_cdk_ihcaterh_m	tempo_main_vs_tempo_int	area	ihcaterh	m	rh	1	2	0.460686	0.544227	1
model_fit_all_results_smri_area_cdk_ihcaterh_m	timing_main_vs_timing_int	area	ihcaterh	m	rh	1	2	0.0322355	4.58593	2	*
model_fit_all_results_smri_area_cdk_insulalh_f	null_vs_tempo_int	area	insulalh	f	lh	1	2	0.143884	3.8775	1
model_fit_all_results_smri_area_cdk_insulalh_f	null_vs_tempo_main	area	insulalh	f	lh	1	2	0.823214	0.0499134	1
model_fit_all_results_smri_area_cdk_insulalh_f	null_vs_timing_int	area	insulalh	f	lh	1	2	1.58774e-07	31.3116	2	***
model_fit_all_results_smri_area_cdk_insulalh_f	null_vs_timing_main	area	insulalh	f	lh	1	2	0.000458928	12.2756	2	***
model_fit_all_results_smri_area_cdk_insulalh_f	tempo_main_vs_tempo_int	area	insulalh	f	lh	1	2	0.0504154	3.82759	1	.
model_fit_all_results_smri_area_cdk_insulalh_f	timing_main_vs_timing_int	area	insulalh	f	lh	1	2	1.28275e-05	19.036	2	***
model_fit_all_results_smri_area_cdk_insulalh_m	null_vs_tempo_int	area	insulalh	m	lh	1	2	0.773396	0.513929	1
model_fit_all_results_smri_area_cdk_insulalh_m	null_vs_tempo_main	area	insulalh	m	lh	1	2	0.535375	0.384179	1
model_fit_all_results_smri_area_cdk_insulalh_m	null_vs_timing_int	area	insulalh	m	lh	1	2	0.214034	3.08324	1
model_fit_all_results_smri_area_cdk_insulalh_m	null_vs_timing_main	area	insulalh	m	lh	1	2	0.09877	2.72529	1	.
model_fit_all_results_smri_area_cdk_insulalh_m	tempo_main_vs_tempo_int	area	insulalh	m	lh	1	2	0.34329	0.898108	1
model_fit_all_results_smri_area_cdk_insulalh_m	timing_main_vs_timing_int	area	insulalh	m	lh	1	2	0.549647	0.35795	1
model_fit_all_results_smri_area_cdk_insularh_f	null_vs_tempo_int	area	insularh	f	rh	1	2	0.164629	3.60812	1
model_fit_all_results_smri_area_cdk_insularh_f	null_vs_tempo_main	area	insularh	f	rh	1	2	0.592272	0.28681	1
model_fit_all_results_smri_area_cdk_insularh_f	null_vs_timing_int	area	insularh	f	rh	1	2	3.02014e-05	20.8152	2	***
model_fit_all_results_smri_area_cdk_insularh_f	null_vs_timing_main	area	insularh	f	rh	1	2	2.98658e-05	17.4263	2	***
model_fit_all_results_smri_area_cdk_insularh_f	tempo_main_vs_tempo_int	area	insularh	f	rh	1	2	0.048432	3.89493	2	*
model_fit_all_results_smri_area_cdk_insularh_f	timing_main_vs_timing_int	area	insularh	f	rh	1	2	0.0656366	3.3889	1	.
model_fit_all_results_smri_area_cdk_insularh_m	null_vs_tempo_int	area	insularh	m	rh	1	2	0.100384	4.59751	1
model_fit_all_results_smri_area_cdk_insularh_m	null_vs_tempo_main	area	insularh	m	rh	1	2	0.653769	0.201181	1
model_fit_all_results_smri_area_cdk_insularh_m	null_vs_timing_int	area	insularh	m	rh	1	2	0.850965	0.322768	1
model_fit_all_results_smri_area_cdk_insularh_m	null_vs_timing_main	area	insularh	m	rh	1	2	0.192508	1.69832	1
model_fit_all_results_smri_area_cdk_insularh_m	tempo_main_vs_tempo_int	area	insularh	m	rh	1	2	0.0360165	4.39632	2	*
model_fit_all_results_smri_area_cdk_insularh_m	timing_main_vs_timing_int	area	insularh	m	rh	1	2	0.155128	2.02109	1
model_fit_all_results_smri_area_cdk_linguallh_f	null_vs_tempo_int	area	linguallh	f	lh	1	2	0.221933	3.01076	1
model_fit_all_results_smri_area_cdk_linguallh_f	null_vs_tempo_main	area	linguallh	f	lh	1	2	0.224993	1.47224	1
model_fit_all_results_smri_area_cdk_linguallh_f	null_vs_timing_int	area	linguallh	f	lh	1	2	2.95139e-17	76.1233	2	***
model_fit_all_results_smri_area_cdk_linguallh_f	null_vs_timing_main	area	linguallh	f	lh	1	2	0.568361	0.325432	1
model_fit_all_results_smri_area_cdk_linguallh_f	tempo_main_vs_tempo_int	area	linguallh	f	lh	1	2	0.0342336	4.483	2	*
model_fit_all_results_smri_area_cdk_linguallh_f	timing_main_vs_timing_int	area	linguallh	f	lh	1	2	3.14234e-18	75.7979	2	***
model_fit_all_results_smri_area_cdk_linguallh_m	null_vs_tempo_int	area	linguallh	m	lh	1	2	0.604652	1.00621	1
model_fit_all_results_smri_area_cdk_linguallh_m	null_vs_tempo_main	area	linguallh	m	lh	1	2	0.379032	0.773839	1
model_fit_all_results_smri_area_cdk_linguallh_m	null_vs_timing_int	area	linguallh	m	lh	1	2	0.0228865	7.55441	2	*
model_fit_all_results_smri_area_cdk_linguallh_m	null_vs_timing_main	area	linguallh	m	lh	1	2	0.360102	0.837537	1
model_fit_all_results_smri_area_cdk_linguallh_m	tempo_main_vs_tempo_int	area	linguallh	m	lh	1	2	0.629775	0.232366	1
model_fit_all_results_smri_area_cdk_linguallh_m	timing_main_vs_timing_int	area	linguallh	m	lh	1	2	0.00955048	6.71688	2	**
model_fit_all_results_smri_area_cdk_lingualrh_f	null_vs_tempo_int	area	lingualrh	f	rh	1	2	0.0632725	5.52061	1	.
model_fit_all_results_smri_area_cdk_lingualrh_f	null_vs_tempo_main	area	lingualrh	f	rh	1	2	0.451647	0.566516	1
model_fit_all_results_smri_area_cdk_lingualrh_f	null_vs_timing_int	area	lingualrh	f	rh	1	2	6.13187e-23	102.292	2	***
model_fit_all_results_smri_area_cdk_lingualrh_f	null_vs_timing_main	area	lingualrh	f	rh	1	2	0.562509	0.335379	1
model_fit_all_results_smri_area_cdk_lingualrh_f	tempo_main_vs_tempo_int	area	lingualrh	f	rh	1	2	0.026029	4.95409	2	*
model_fit_all_results_smri_area_cdk_lingualrh_f	timing_main_vs_timing_int	area	lingualrh	f	rh	1	2	5.67534e-24	101.957	2	***
model_fit_all_results_smri_area_cdk_lingualrh_m	null_vs_tempo_int	area	lingualrh	m	rh	1	2	0.280945	2.53919	1
model_fit_all_results_smri_area_cdk_lingualrh_m	null_vs_tempo_main	area	lingualrh	m	rh	1	2	0.394079	0.72632	1
model_fit_all_results_smri_area_cdk_lingualrh_m	null_vs_timing_int	area	lingualrh	m	rh	1	2	1.09448e-07	32.0556	2	***
model_fit_all_results_smri_area_cdk_lingualrh_m	null_vs_timing_main	area	lingualrh	m	rh	1	2	0.0631441	3.45282	1	.
model_fit_all_results_smri_area_cdk_lingualrh_m	tempo_main_vs_tempo_int	area	lingualrh	m	rh	1	2	0.0707509	3.26551	1	.
model_fit_all_results_smri_area_cdk_lingualrh_m	timing_main_vs_timing_int	area	lingualrh	m	rh	1	2	8.88531e-08	28.6028	2	***
model_fit_all_results_smri_area_cdk_lobfrlh_f	null_vs_tempo_int	area	lobfrlh	f	lh	1	2	0.951849	0.0986972	1
model_fit_all_results_smri_area_cdk_lobfrlh_f	null_vs_tempo_main	area	lobfrlh	f	lh	1	2	0.053722	3.72132	1	.
model_fit_all_results_smri_area_cdk_lobfrlh_f	null_vs_timing_int	area	lobfrlh	f	lh	1	2	3.48235e-07	29.7408	2	***
model_fit_all_results_smri_area_cdk_lobfrlh_f	null_vs_timing_main	area	lobfrlh	f	lh	1	2	2.53997e-05	17.7344	2	***
model_fit_all_results_smri_area_cdk_lobfrlh_f	tempo_main_vs_tempo_int	area	lobfrlh	f	lh	1	2	0.0569991	3.62262	1	.
model_fit_all_results_smri_area_cdk_lobfrlh_f	timing_main_vs_timing_int	area	lobfrlh	f	lh	1	2	0.000530176	12.0064	2	***
model_fit_all_results_smri_area_cdk_lobfrlh_m	null_vs_tempo_int	area	lobfrlh	m	lh	1	2	0.213176	3.09127	1
model_fit_all_results_smri_area_cdk_lobfrlh_m	null_vs_tempo_main	area	lobfrlh	m	lh	1	2	0.578447	0.308753	1
model_fit_all_results_smri_area_cdk_lobfrlh_m	null_vs_timing_int	area	lobfrlh	m	lh	1	2	1.90745e-06	26.3395	2	***
model_fit_all_results_smri_area_cdk_lobfrlh_m	null_vs_timing_main	area	lobfrlh	m	lh	1	2	0.000364717	12.7048	2	***
model_fit_all_results_smri_area_cdk_lobfrlh_m	tempo_main_vs_tempo_int	area	lobfrlh	m	lh	1	2	0.0651955	3.40002	1	.
model_fit_all_results_smri_area_cdk_lobfrlh_m	timing_main_vs_timing_int	area	lobfrlh	m	lh	1	2	0.000222046	13.6347	2	***
model_fit_all_results_smri_area_cdk_lobfrrh_f	null_vs_tempo_int	area	lobfrrh	f	rh	1	2	0.669733	0.801752	1
model_fit_all_results_smri_area_cdk_lobfrrh_f	null_vs_tempo_main	area	lobfrrh	f	rh	1	2	0.116909	2.45825	1
model_fit_all_results_smri_area_cdk_lobfrrh_f	null_vs_timing_int	area	lobfrrh	f	rh	1	2	7.7254e-06	23.542	2	***
model_fit_all_results_smri_area_cdk_lobfrrh_f	null_vs_timing_main	area	lobfrrh	f	rh	1	2	1.82772e-05	18.3609	2	***
model_fit_all_results_smri_area_cdk_lobfrrh_f	tempo_main_vs_tempo_int	area	lobfrrh	f	rh	1	2	0.0709891	3.26	1	.
model_fit_all_results_smri_area_cdk_lobfrrh_f	timing_main_vs_timing_int	area	lobfrrh	f	rh	1	2	0.0228337	5.18111	2	*
model_fit_all_results_smri_area_cdk_lobfrrh_m	null_vs_tempo_int	area	lobfrrh	m	rh	1	2	0.509355	1.34922	1
model_fit_all_results_smri_area_cdk_lobfrrh_m	null_vs_tempo_main	area	lobfrrh	m	rh	1	2	0.793971	0.0682034	1
model_fit_all_results_smri_area_cdk_lobfrrh_m	null_vs_timing_int	area	lobfrrh	m	rh	1	2	0.00149145	13.016	2	**
model_fit_all_results_smri_area_cdk_lobfrrh_m	null_vs_timing_main	area	lobfrrh	m	rh	1	2	0.0206508	5.35602	2	*
model_fit_all_results_smri_area_cdk_lobfrrh_m	tempo_main_vs_tempo_int	area	lobfrrh	m	rh	1	2	0.25771	1.28102	1
model_fit_all_results_smri_area_cdk_lobfrrh_m	timing_main_vs_timing_int	area	lobfrrh	m	rh	1	2	0.00564589	7.65999	2	**
model_fit_all_results_smri_area_cdk_locclh_f	null_vs_tempo_int	area	locclh	f	lh	1	2	0.112373	4.37186	1
model_fit_all_results_smri_area_cdk_locclh_f	null_vs_tempo_main	area	locclh	f	lh	1	2	0.0141882	6.01458	2	*
model_fit_all_results_smri_area_cdk_locclh_f	null_vs_timing_int	area	locclh	f	lh	1	2	1.53875e-13	59.0053	2	***
model_fit_all_results_smri_area_cdk_locclh_f	null_vs_timing_main	area	locclh	f	lh	1	2	1.14256e-05	19.2569	2	***
model_fit_all_results_smri_area_cdk_locclh_f	tempo_main_vs_tempo_int	area	locclh	f	lh	1	2	0.199953	1.64271	1
model_fit_all_results_smri_area_cdk_locclh_f	timing_main_vs_timing_int	area	locclh	f	lh	1	2	2.88882e-10	39.7484	2	***
model_fit_all_results_smri_area_cdk_locclh_m	null_vs_tempo_int	area	locclh	m	lh	1	2	0.183428	3.39187	1
model_fit_all_results_smri_area_cdk_locclh_m	null_vs_tempo_main	area	locclh	m	lh	1	2	0.724649	0.124081	1
model_fit_all_results_smri_area_cdk_locclh_m	null_vs_timing_int	area	locclh	m	lh	1	2	3.7032e-06	25.0126	2	***
model_fit_all_results_smri_area_cdk_locclh_m	null_vs_timing_main	area	locclh	m	lh	1	2	0.0104056	6.5641	2	*
model_fit_all_results_smri_area_cdk_locclh_m	tempo_main_vs_tempo_int	area	locclh	m	lh	1	2	0.0607807	3.51595	1	.
model_fit_all_results_smri_area_cdk_locclh_m	timing_main_vs_timing_int	area	locclh	m	lh	1	2	1.74556e-05	18.4485	2	***
model_fit_all_results_smri_area_cdk_loccrh_f	null_vs_tempo_int	area	loccrh	f	rh	1	2	0.0352556	6.69026	2	*
model_fit_all_results_smri_area_cdk_loccrh_f	null_vs_tempo_main	area	loccrh	f	rh	1	2	0.00120111	10.4886	2	**
model_fit_all_results_smri_area_cdk_loccrh_f	null_vs_timing_int	area	loccrh	f	rh	1	2	3.46927e-20	89.6155	2	***
model_fit_all_results_smri_area_cdk_loccrh_f	null_vs_timing_main	area	loccrh	f	rh	1	2	2.97409e-06	21.8332	2	***
model_fit_all_results_smri_area_cdk_loccrh_f	tempo_main_vs_tempo_int	area	loccrh	f	rh	1	2	0.0513022	3.79838	1	.
model_fit_all_results_smri_area_cdk_loccrh_f	timing_main_vs_timing_int	area	loccrh	f	rh	1	2	1.8258e-16	67.7823	2	***
model_fit_all_results_smri_area_cdk_loccrh_m	null_vs_tempo_int	area	loccrh	m	rh	1	2	0.359055	2.04856	1
model_fit_all_results_smri_area_cdk_loccrh_m	null_vs_tempo_main	area	loccrh	m	rh	1	2	0.31923	0.992098	1
model_fit_all_results_smri_area_cdk_loccrh_m	null_vs_timing_int	area	loccrh	m	rh	1	2	6.51986e-05	19.2761	2	***
model_fit_all_results_smri_area_cdk_loccrh_m	null_vs_timing_main	area	loccrh	m	rh	1	2	0.0560983	3.64914	1	.
model_fit_all_results_smri_area_cdk_loccrh_m	tempo_main_vs_tempo_int	area	loccrh	m	rh	1	2	0.0812029	3.04066	1	.
model_fit_all_results_smri_area_cdk_loccrh_m	timing_main_vs_timing_int	area	loccrh	m	rh	1	2	7.71448e-05	15.627	2	***
model_fit_all_results_smri_area_cdk_mdtmlh_f	null_vs_tempo_int	area	mdtmlh	f	lh	1	2	0.494549	1.40822	1
model_fit_all_results_smri_area_cdk_mdtmlh_f	null_vs_tempo_main	area	mdtmlh	f	lh	1	2	0.0197456	5.43424	2	*
model_fit_all_results_smri_area_cdk_mdtmlh_f	null_vs_timing_int	area	mdtmlh	f	lh	1	2	2.56179e-12	53.3806	2	***
model_fit_all_results_smri_area_cdk_mdtmlh_f	null_vs_timing_main	area	mdtmlh	f	lh	1	2	1.32834e-07	27.8245	2	***
model_fit_all_results_smri_area_cdk_mdtmlh_f	tempo_main_vs_tempo_int	area	mdtmlh	f	lh	1	2	0.0448034	4.02602	2	*
model_fit_all_results_smri_area_cdk_mdtmlh_f	timing_main_vs_timing_int	area	mdtmlh	f	lh	1	2	4.29698e-07	25.5561	2	***
model_fit_all_results_smri_area_cdk_mdtmlh_m	null_vs_tempo_int	area	mdtmlh	m	lh	1	2	0.341772	2.14722	1
model_fit_all_results_smri_area_cdk_mdtmlh_m	null_vs_tempo_main	area	mdtmlh	m	lh	1	2	0.0975869	2.74454	1	.
model_fit_all_results_smri_area_cdk_mdtmlh_m	null_vs_timing_int	area	mdtmlh	m	lh	1	2	5.35631e-07	28.8796	2	***
model_fit_all_results_smri_area_cdk_mdtmlh_m	null_vs_timing_main	area	mdtmlh	m	lh	1	2	0.00145664	10.1327	2	**
model_fit_all_results_smri_area_cdk_mdtmlh_m	tempo_main_vs_tempo_int	area	mdtmlh	m	lh	1	2	0.439601	0.597325	1
model_fit_all_results_smri_area_cdk_mdtmlh_m	timing_main_vs_timing_int	area	mdtmlh	m	lh	1	2	1.4926e-05	18.747	2	***
model_fit_all_results_smri_area_cdk_mdtmrh_f	null_vs_tempo_int	area	mdtmrh	f	rh	1	2	0.255583	2.72842	1
model_fit_all_results_smri_area_cdk_mdtmrh_f	null_vs_tempo_main	area	mdtmrh	f	rh	1	2	0.0341961	4.48487	2	*
model_fit_all_results_smri_area_cdk_mdtmrh_f	null_vs_timing_int	area	mdtmrh	f	rh	1	2	1.46066e-20	91.3456	2	***
model_fit_all_results_smri_area_cdk_mdtmrh_f	null_vs_timing_main	area	mdtmrh	f	rh	1	2	2.84019e-10	39.7815	2	***
model_fit_all_results_smri_area_cdk_mdtmrh_f	tempo_main_vs_tempo_int	area	mdtmrh	f	rh	1	2	0.185067	1.75645	1
model_fit_all_results_smri_area_cdk_mdtmrh_f	timing_main_vs_timing_int	area	mdtmrh	f	rh	1	2	6.92973e-13	51.5641	2	***
model_fit_all_results_smri_area_cdk_mdtmrh_m	null_vs_tempo_int	area	mdtmrh	m	rh	1	2	0.336842	2.17628	1
model_fit_all_results_smri_area_cdk_mdtmrh_m	null_vs_tempo_main	area	mdtmrh	m	rh	1	2	0.0645079	3.41752	1	.
model_fit_all_results_smri_area_cdk_mdtmrh_m	null_vs_timing_int	area	mdtmrh	m	rh	1	2	9.12961e-09	37.0235	2	***
model_fit_all_results_smri_area_cdk_mdtmrh_m	null_vs_timing_main	area	mdtmrh	m	rh	1	2	0.00153899	10.0313	2	**
model_fit_all_results_smri_area_cdk_mdtmrh_m	tempo_main_vs_tempo_int	area	mdtmrh	m	rh	1	2	0.265232	1.24124	1
model_fit_all_results_smri_area_cdk_mdtmrh_m	timing_main_vs_timing_int	area	mdtmrh	m	rh	1	2	2.04284e-07	26.9921	2	***
model_fit_all_results_smri_area_cdk_mobfrlh_f	null_vs_tempo_int	area	mobfrlh	f	lh	1	2	0.227324	2.96276	1
model_fit_all_results_smri_area_cdk_mobfrlh_f	null_vs_tempo_main	area	mobfrlh	f	lh	1	2	0.311808	1.023	1
model_fit_all_results_smri_area_cdk_mobfrlh_f	null_vs_timing_int	area	mobfrlh	f	lh	1	2	0.0210824	7.71863	2	*
model_fit_all_results_smri_area_cdk_mobfrlh_f	null_vs_timing_main	area	mobfrlh	f	lh	1	2	0.00325275	8.65998	2	**
model_fit_all_results_smri_area_cdk_mobfrlh_f	tempo_main_vs_tempo_int	area	mobfrlh	f	lh	1	2	0.0458864	3.98576	2	*
model_fit_all_results_smri_area_cdk_mobfrlh_f	timing_main_vs_timing_int	area	mobfrlh	f	lh	1	2	0.331932	0.941346	1
model_fit_all_results_smri_area_cdk_mobfrlh_m	null_vs_tempo_int	area	mobfrlh	m	lh	1	2	0.0718246	5.26706	1	.
model_fit_all_results_smri_area_cdk_mobfrlh_m	null_vs_tempo_main	area	mobfrlh	m	lh	1	2	0.711982	0.136306	1
model_fit_all_results_smri_area_cdk_mobfrlh_m	null_vs_timing_int	area	mobfrlh	m	lh	1	2	0.450674	1.59402	1
model_fit_all_results_smri_area_cdk_mobfrlh_m	null_vs_timing_main	area	mobfrlh	m	lh	1	2	0.261352	1.26158	1
model_fit_all_results_smri_area_cdk_mobfrlh_m	tempo_main_vs_tempo_int	area	mobfrlh	m	lh	1	2	0.0235056	5.13075	2	*
model_fit_all_results_smri_area_cdk_mobfrlh_m	timing_main_vs_timing_int	area	mobfrlh	m	lh	1	2	0.564226	0.33244	1
model_fit_all_results_smri_area_cdk_mobfrrh_f	null_vs_tempo_int	area	mobfrrh	f	rh	1	2	0.953295	0.0956609	1
model_fit_all_results_smri_area_cdk_mobfrrh_f	null_vs_tempo_main	area	mobfrrh	f	rh	1	2	0.042087	4.1317	2	*
model_fit_all_results_smri_area_cdk_mobfrrh_f	null_vs_timing_int	area	mobfrrh	f	rh	1	2	1.02787e-05	22.9709	2	***
model_fit_all_results_smri_area_cdk_mobfrrh_f	null_vs_timing_main	area	mobfrrh	f	rh	1	2	2.58368e-05	17.7019	2	***
model_fit_all_results_smri_area_cdk_mobfrrh_f	tempo_main_vs_tempo_int	area	mobfrrh	f	rh	1	2	0.0397772	4.22736	2	*
model_fit_all_results_smri_area_cdk_mobfrrh_f	timing_main_vs_timing_int	area	mobfrrh	f	rh	1	2	0.0217088	5.26898	2	*
model_fit_all_results_smri_area_cdk_mobfrrh_m	null_vs_tempo_int	area	mobfrrh	m	rh	1	2	0.178554	3.44572	1
model_fit_all_results_smri_area_cdk_mobfrrh_m	null_vs_tempo_main	area	mobfrrh	m	rh	1	2	0.750578	0.101046	1
model_fit_all_results_smri_area_cdk_mobfrrh_m	null_vs_timing_int	area	mobfrrh	m	rh	1	2	0.144815	3.8646	1
model_fit_all_results_smri_area_cdk_mobfrrh_m	null_vs_timing_main	area	mobfrrh	m	rh	1	2	0.0136588	6.08171	2	*
model_fit_all_results_smri_area_cdk_mobfrrh_m	tempo_main_vs_tempo_int	area	mobfrrh	m	rh	1	2	0.0674226	3.34468	1	.
model_fit_all_results_smri_area_cdk_mobfrrh_m	timing_main_vs_timing_int	area	mobfrrh	m	rh	1	2	0.136489	2.21711	1
model_fit_all_results_smri_area_cdk_paracnlh_f	null_vs_tempo_int	area	paracnlh	f	lh	1	2	0.340402	2.15526	1
model_fit_all_results_smri_area_cdk_paracnlh_f	null_vs_tempo_main	area	paracnlh	f	lh	1	2	0.954549	0.00324844	1
model_fit_all_results_smri_area_cdk_paracnlh_f	null_vs_timing_int	area	paracnlh	f	lh	1	2	6.90223e-07	28.3725	2	***
model_fit_all_results_smri_area_cdk_paracnlh_f	null_vs_timing_main	area	paracnlh	f	lh	1	2	0.00964999	6.69839	2	**
model_fit_all_results_smri_area_cdk_paracnlh_f	tempo_main_vs_tempo_int	area	paracnlh	f	lh	1	2	0.142384	2.15201	1
model_fit_all_results_smri_area_cdk_paracnlh_f	timing_main_vs_timing_int	area	paracnlh	f	lh	1	2	3.23123e-06	21.6741	2	***
model_fit_all_results_smri_area_cdk_paracnlh_m	null_vs_tempo_int	area	paracnlh	m	lh	1	2	0.310267	2.34065	1
model_fit_all_results_smri_area_cdk_paracnlh_m	null_vs_tempo_main	area	paracnlh	m	lh	1	2	0.113784	2.50086	1
model_fit_all_results_smri_area_cdk_paracnlh_m	null_vs_timing_int	area	paracnlh	m	lh	1	2	0.0503257	5.97848	1	.
model_fit_all_results_smri_area_cdk_paracnlh_m	null_vs_timing_main	area	paracnlh	m	lh	1	2	0.0094175	6.74189	2	**
model_fit_all_results_smri_area_cdk_paracnlh_m	tempo_main_vs_tempo_int	area	paracnlh	m	lh	1	2	0.0277826	4.84151	2	*
model_fit_all_results_smri_area_cdk_paracnlh_m	timing_main_vs_timing_int	area	paracnlh	m	lh	1	2	0.382265	0.763407	1
model_fit_all_results_smri_area_cdk_paracnrh_f	null_vs_tempo_int	area	paracnrh	f	rh	1	2	0.604732	1.00594	1
model_fit_all_results_smri_area_cdk_paracnrh_f	null_vs_tempo_main	area	paracnrh	f	rh	1	2	0.612805	0.25611	1
model_fit_all_results_smri_area_cdk_paracnrh_f	null_vs_timing_int	area	paracnrh	f	rh	1	2	4.52751e-11	47.6365	2	***
model_fit_all_results_smri_area_cdk_paracnrh_f	null_vs_timing_main	area	paracnrh	f	rh	1	2	0.00106919	10.7037	2	**
model_fit_all_results_smri_area_cdk_paracnrh_f	tempo_main_vs_tempo_int	area	paracnrh	f	rh	1	2	0.261263	1.26205	1
model_fit_all_results_smri_area_cdk_paracnrh_f	timing_main_vs_timing_int	area	paracnrh	f	rh	1	2	1.22272e-09	36.9328	2	***
model_fit_all_results_smri_area_cdk_paracnrh_m	null_vs_tempo_int	area	paracnrh	m	rh	1	2	0.380492	1.93258	1
model_fit_all_results_smri_area_cdk_paracnrh_m	null_vs_tempo_main	area	paracnrh	m	rh	1	2	0.460519	0.544633	1
model_fit_all_results_smri_area_cdk_paracnrh_m	null_vs_timing_int	area	paracnrh	m	rh	1	2	0.627191	0.933008	1
model_fit_all_results_smri_area_cdk_paracnrh_m	null_vs_timing_main	area	paracnrh	m	rh	1	2	0.367802	0.811075	1
model_fit_all_results_smri_area_cdk_paracnrh_m	tempo_main_vs_tempo_int	area	paracnrh	m	rh	1	2	0.115507	2.47721	1
model_fit_all_results_smri_area_cdk_paracnrh_m	timing_main_vs_timing_int	area	paracnrh	m	rh	1	2	0.186622	1.74408	1
model_fit_all_results_smri_area_cdk_parahpallh_f	null_vs_tempo_int	area	parahpallh	f	lh	1	2	0.351964	2.08845	1
model_fit_all_results_smri_area_cdk_parahpallh_f	null_vs_tempo_main	area	parahpallh	f	lh	1	2	0.845165	0.0381386	1
model_fit_all_results_smri_area_cdk_parahpallh_f	null_vs_timing_int	area	parahpallh	f	lh	1	2	0.000122607	18.0131	2	***
model_fit_all_results_smri_area_cdk_parahpallh_f	null_vs_timing_main	area	parahpallh	f	lh	1	2	0.824541	0.0491543	1
model_fit_all_results_smri_area_cdk_parahpallh_f	tempo_main_vs_tempo_int	area	parahpallh	f	lh	1	2	0.152175	2.05031	1
model_fit_all_results_smri_area_cdk_parahpallh_f	timing_main_vs_timing_int	area	parahpallh	f	lh	1	2	2.13804e-05	18.0622	2	***
model_fit_all_results_smri_area_cdk_parahpallh_m	null_vs_tempo_int	area	parahpallh	m	lh	1	2	0.375382	1.95962	1
model_fit_all_results_smri_area_cdk_parahpallh_m	null_vs_tempo_main	area	parahpallh	m	lh	1	2	0.136101	2.2215	1
model_fit_all_results_smri_area_cdk_parahpallh_m	null_vs_timing_int	area	parahpallh	m	lh	1	2	0.0502228	5.98257	1	.
model_fit_all_results_smri_area_cdk_parahpallh_m	null_vs_timing_main	area	parahpallh	m	lh	1	2	0.0825403	3.01416	1	.
model_fit_all_results_smri_area_cdk_parahpallh_m	tempo_main_vs_tempo_int	area	parahpallh	m	lh	1	2	0.0408766	4.18112	2	*
model_fit_all_results_smri_area_cdk_parahpallh_m	timing_main_vs_timing_int	area	parahpallh	m	lh	1	2	0.084905	2.96842	1	.
model_fit_all_results_smri_area_cdk_parahpalrh_f	null_vs_tempo_int	area	parahpalrh	f	rh	1	2	0.223195	2.99942	1
model_fit_all_results_smri_area_cdk_parahpalrh_f	null_vs_tempo_main	area	parahpalrh	f	rh	1	2	0.532044	0.390485	1
model_fit_all_results_smri_area_cdk_parahpalrh_f	null_vs_timing_int	area	parahpalrh	f	rh	1	2	0.269332	2.62362	1
model_fit_all_results_smri_area_cdk_parahpalrh_f	null_vs_timing_main	area	parahpalrh	f	rh	1	2	0.84209	0.0396892	1
model_fit_all_results_smri_area_cdk_parahpalrh_f	tempo_main_vs_tempo_int	area	parahpalrh	f	rh	1	2	0.0655968	3.3899	1	.
model_fit_all_results_smri_area_cdk_parahpalrh_f	timing_main_vs_timing_int	area	parahpalrh	f	rh	1	2	0.107953	2.58393	1
model_fit_all_results_smri_area_cdk_parahpalrh_m	null_vs_tempo_int	area	parahpalrh	m	rh	1	2	0.0375324	6.5651	2	*
model_fit_all_results_smri_area_cdk_parahpalrh_m	null_vs_tempo_main	area	parahpalrh	m	rh	1	2	0.709947	0.138329	1
model_fit_all_results_smri_area_cdk_parahpalrh_m	null_vs_timing_int	area	parahpalrh	m	rh	1	2	0.161666	3.64445	1
model_fit_all_results_smri_area_cdk_parahpalrh_m	null_vs_timing_main	area	parahpalrh	m	rh	1	2	0.616127	0.251348	1
model_fit_all_results_smri_area_cdk_parahpalrh_m	tempo_main_vs_tempo_int	area	parahpalrh	m	rh	1	2	0.00962275	6.70343	2	**
model_fit_all_results_smri_area_cdk_parahpalrh_m	timing_main_vs_timing_int	area	parahpalrh	m	rh	1	2	0.0654698	3.3931	1	.
model_fit_all_results_smri_area_cdk_parsobislh_f	null_vs_tempo_int	area	parsobislh	f	lh	1	2	0.448834	1.6022	1
model_fit_all_results_smri_area_cdk_parsobislh_f	null_vs_tempo_main	area	parsobislh	f	lh	1	2	0.146381	2.10957	1
model_fit_all_results_smri_area_cdk_parsobislh_f	null_vs_timing_int	area	parsobislh	f	lh	1	2	1.1935e-06	27.2772	2	***
model_fit_all_results_smri_area_cdk_parsobislh_f	null_vs_timing_main	area	parsobislh	f	lh	1	2	2.69709e-05	17.6202	2	***
model_fit_all_results_smri_area_cdk_parsobislh_f	tempo_main_vs_tempo_int	area	parsobislh	f	lh	1	2	0.05403	3.71177	1	.
model_fit_all_results_smri_area_cdk_parsobislh_f	timing_main_vs_timing_int	area	parsobislh	f	lh	1	2	0.00188627	9.65705	2	**
model_fit_all_results_smri_area_cdk_parsobislh_m	null_vs_tempo_int	area	parsobislh	m	lh	1	2	0.704885	0.699441	1
model_fit_all_results_smri_area_cdk_parsobislh_m	null_vs_tempo_main	area	parsobislh	m	lh	1	2	0.110693	2.5443	1
model_fit_all_results_smri_area_cdk_parsobislh_m	null_vs_timing_int	area	parsobislh	m	lh	1	2	3.85855e-05	20.3253	2	***
model_fit_all_results_smri_area_cdk_parsobislh_m	null_vs_timing_main	area	parsobislh	m	lh	1	2	0.00738775	7.17619	2	**
model_fit_all_results_smri_area_cdk_parsobislh_m	tempo_main_vs_tempo_int	area	parsobislh	m	lh	1	2	0.0716968	3.24374	1	.
model_fit_all_results_smri_area_cdk_parsobislh_m	timing_main_vs_timing_int	area	parsobislh	m	lh	1	2	0.000287661	13.1491	2	***
model_fit_all_results_smri_area_cdk_parsobisrh_f	null_vs_tempo_int	area	parsobisrh	f	rh	1	2	0.702366	0.706601	1
model_fit_all_results_smri_area_cdk_parsobisrh_f	null_vs_tempo_main	area	parsobisrh	f	rh	1	2	0.330775	0.94586	1
model_fit_all_results_smri_area_cdk_parsobisrh_f	null_vs_timing_int	area	parsobisrh	f	rh	1	2	0.000534633	15.0679	2	***
model_fit_all_results_smri_area_cdk_parsobisrh_f	null_vs_timing_main	area	parsobisrh	f	rh	1	2	0.00129209	10.3538	2	**
model_fit_all_results_smri_area_cdk_parsobisrh_f	tempo_main_vs_tempo_int	area	parsobisrh	f	rh	1	2	0.198624	1.65246	1
model_fit_all_results_smri_area_cdk_parsobisrh_f	timing_main_vs_timing_int	area	parsobisrh	f	rh	1	2	0.0299167	4.71407	2	*
model_fit_all_results_smri_area_cdk_parsobisrh_m	null_vs_tempo_int	area	parsobisrh	m	rh	1	2	0.149572	3.79996	1
model_fit_all_results_smri_area_cdk_parsobisrh_m	null_vs_tempo_main	area	parsobisrh	m	rh	1	2	0.596584	0.28018	1
model_fit_all_results_smri_area_cdk_parsobisrh_m	null_vs_timing_int	area	parsobisrh	m	rh	1	2	4.92293e-05	19.838	2	***
model_fit_all_results_smri_area_cdk_parsobisrh_m	null_vs_timing_main	area	parsobisrh	m	rh	1	2	0.193221	1.69289	1
model_fit_all_results_smri_area_cdk_parsobisrh_m	tempo_main_vs_tempo_int	area	parsobisrh	m	rh	1	2	0.0606406	3.51978	1	.
model_fit_all_results_smri_area_cdk_parsobisrh_m	timing_main_vs_timing_int	area	parsobisrh	m	rh	1	2	2.04689e-05	18.1452	2	***
model_fit_all_results_smri_area_cdk_parsopclh_f	null_vs_tempo_int	area	parsopclh	f	lh	1	2	0.159438	3.6722	1
model_fit_all_results_smri_area_cdk_parsopclh_f	null_vs_tempo_main	area	parsopclh	f	lh	1	2	0.832857	0.0445376	1
model_fit_all_results_smri_area_cdk_parsopclh_f	null_vs_timing_int	area	parsopclh	f	lh	1	2	1.05702e-05	22.9149	2	***
model_fit_all_results_smri_area_cdk_parsopclh_f	null_vs_timing_main	area	parsopclh	f	lh	1	2	1.86551e-05	18.3219	2	***
model_fit_all_results_smri_area_cdk_parsopclh_f	tempo_main_vs_tempo_int	area	parsopclh	f	lh	1	2	0.0568264	3.62767	1	.
model_fit_all_results_smri_area_cdk_parsopclh_f	timing_main_vs_timing_int	area	parsopclh	f	lh	1	2	0.0321019	4.59305	2	*
model_fit_all_results_smri_area_cdk_parsopclh_m	null_vs_tempo_int	area	parsopclh	m	lh	1	2	0.0034911	11.3151	2	**
model_fit_all_results_smri_area_cdk_parsopclh_m	null_vs_tempo_main	area	parsopclh	m	lh	1	2	0.0260561	4.95229	2	*
model_fit_all_results_smri_area_cdk_parsopclh_m	null_vs_timing_int	area	parsopclh	m	lh	1	2	0.000527185	15.0959	2	***
model_fit_all_results_smri_area_cdk_parsopclh_m	null_vs_timing_main	area	parsopclh	m	lh	1	2	0.0514584	3.79329	1	.
model_fit_all_results_smri_area_cdk_parsopclh_m	tempo_main_vs_tempo_int	area	parsopclh	m	lh	1	2	0.0116539	6.36278	2	*
model_fit_all_results_smri_area_cdk_parsopclh_m	timing_main_vs_timing_int	area	parsopclh	m	lh	1	2	0.000773975	11.3026	2	***
model_fit_all_results_smri_area_cdk_parsopcrh_f	null_vs_tempo_int	area	parsopcrh	f	rh	1	2	0.160973	3.65304	1
model_fit_all_results_smri_area_cdk_parsopcrh_f	null_vs_tempo_main	area	parsopcrh	f	rh	1	2	0.0449008	4.02236	2	*
model_fit_all_results_smri_area_cdk_parsopcrh_f	null_vs_timing_int	area	parsopcrh	f	rh	1	2	3.44406e-09	38.9732	2	***
model_fit_all_results_smri_area_cdk_parsopcrh_f	null_vs_timing_main	area	parsopcrh	f	rh	1	2	8.27e-07	24.2939	2	***
model_fit_all_results_smri_area_cdk_parsopcrh_f	tempo_main_vs_tempo_int	area	parsopcrh	f	rh	1	2	0.543376	0.369318	1
model_fit_all_results_smri_area_cdk_parsopcrh_f	timing_main_vs_timing_int	area	parsopcrh	f	rh	1	2	0.000127437	14.6793	2	***
model_fit_all_results_smri_area_cdk_parsopcrh_m	null_vs_tempo_int	area	parsopcrh	m	rh	1	2	0.927233	0.1511	1
model_fit_all_results_smri_area_cdk_parsopcrh_m	null_vs_tempo_main	area	parsopcrh	m	rh	1	2	0.0323027	4.58236	2	*
model_fit_all_results_smri_area_cdk_parsopcrh_m	null_vs_timing_int	area	parsopcrh	m	rh	1	2	0.0242894	7.43543	2	*
model_fit_all_results_smri_area_cdk_parsopcrh_m	null_vs_timing_main	area	parsopcrh	m	rh	1	2	0.0474011	3.93109	2	*
model_fit_all_results_smri_area_cdk_parsopcrh_m	tempo_main_vs_tempo_int	area	parsopcrh	m	rh	1	2	0.0295813	4.73346	2	*
model_fit_all_results_smri_area_cdk_parsopcrh_m	timing_main_vs_timing_int	area	parsopcrh	m	rh	1	2	0.0612083	3.50434	1	.
model_fit_all_results_smri_area_cdk_parstgrislh_f	null_vs_tempo_int	area	parstgrislh	f	lh	1	2	0.214657	3.07743	1
model_fit_all_results_smri_area_cdk_parstgrislh_f	null_vs_tempo_main	area	parstgrislh	f	lh	1	2	0.214152	1.54313	1
model_fit_all_results_smri_area_cdk_parstgrislh_f	null_vs_timing_int	area	parstgrislh	f	lh	1	2	3.85109e-05	20.3291	2	***
model_fit_all_results_smri_area_cdk_parstgrislh_f	null_vs_timing_main	area	parstgrislh	f	lh	1	2	0.0220403	5.2426	2	*
model_fit_all_results_smri_area_cdk_parstgrislh_f	tempo_main_vs_tempo_int	area	parstgrislh	f	lh	1	2	0.0315909	4.62056	2	*
model_fit_all_results_smri_area_cdk_parstgrislh_f	timing_main_vs_timing_int	area	parstgrislh	f	lh	1	2	0.000102693	15.0865	2	***
model_fit_all_results_smri_area_cdk_parstgrislh_m	null_vs_tempo_int	area	parstgrislh	m	lh	1	2	0.0321352	6.87561	2	*
model_fit_all_results_smri_area_cdk_parstgrislh_m	null_vs_tempo_main	area	parstgrislh	m	lh	1	2	0.587493	0.294276	1
model_fit_all_results_smri_area_cdk_parstgrislh_m	null_vs_timing_int	area	parstgrislh	m	lh	1	2	0.00342999	11.3504	2	**
model_fit_all_results_smri_area_cdk_parstgrislh_m	null_vs_timing_main	area	parstgrislh	m	lh	1	2	0.458083	0.550574	1
model_fit_all_results_smri_area_cdk_parstgrislh_m	tempo_main_vs_tempo_int	area	parstgrislh	m	lh	1	2	0.0103054	6.58133	2	*
model_fit_all_results_smri_area_cdk_parstgrislh_m	timing_main_vs_timing_int	area	parstgrislh	m	lh	1	2	0.0010151	10.7998	2	**
model_fit_all_results_smri_area_cdk_parstgrisrh_f	null_vs_tempo_int	area	parstgrisrh	f	rh	1	2	0.14218	3.90133	1
model_fit_all_results_smri_area_cdk_parstgrisrh_f	null_vs_tempo_main	area	parstgrisrh	f	rh	1	2	0.336956	0.921979	1
model_fit_all_results_smri_area_cdk_parstgrisrh_f	null_vs_timing_int	area	parstgrisrh	f	rh	1	2	3.35275e-06	25.2115	2	***
model_fit_all_results_smri_area_cdk_parstgrisrh_f	null_vs_timing_main	area	parstgrisrh	f	rh	1	2	0.0545105	3.697	1	.
model_fit_all_results_smri_area_cdk_parstgrisrh_f	tempo_main_vs_tempo_int	area	parstgrisrh	f	rh	1	2	0.0280775	4.8233	2	*
model_fit_all_results_smri_area_cdk_parstgrisrh_f	timing_main_vs_timing_int	area	parstgrisrh	f	rh	1	2	3.5117e-06	21.5145	2	***
model_fit_all_results_smri_area_cdk_parstgrisrh_m	null_vs_tempo_int	area	parstgrisrh	m	rh	1	2	0.72676	0.638318	1
model_fit_all_results_smri_area_cdk_parstgrisrh_m	null_vs_tempo_main	area	parstgrisrh	m	rh	1	2	0.213917	1.54472	1
model_fit_all_results_smri_area_cdk_parstgrisrh_m	null_vs_timing_int	area	parstgrisrh	m	rh	1	2	0.270447	2.61536	1
model_fit_all_results_smri_area_cdk_parstgrisrh_m	null_vs_timing_main	area	parstgrisrh	m	rh	1	2	0.651792	0.203648	1
model_fit_all_results_smri_area_cdk_parstgrisrh_m	tempo_main_vs_tempo_int	area	parstgrisrh	m	rh	1	2	0.139539	2.18304	1
model_fit_all_results_smri_area_cdk_parstgrisrh_m	timing_main_vs_timing_int	area	parstgrisrh	m	rh	1	2	0.120431	2.41171	1
model_fit_all_results_smri_area_cdk_pclh_f	null_vs_tempo_int	area	pclh	f	lh	1	2	0.0696453	5.32868	1	.
model_fit_all_results_smri_area_cdk_pclh_f	null_vs_tempo_main	area	pclh	f	lh	1	2	0.00221496	9.36228	2	**
model_fit_all_results_smri_area_cdk_pclh_f	null_vs_timing_int	area	pclh	f	lh	1	2	1.72055e-24	109.439	2	***
model_fit_all_results_smri_area_cdk_pclh_f	null_vs_timing_main	area	pclh	f	lh	1	2	4.11706e-09	34.5676	2	***
model_fit_all_results_smri_area_cdk_pclh_f	tempo_main_vs_tempo_int	area	pclh	f	lh	1	2	0.0446026	4.0336	2	*
model_fit_all_results_smri_area_cdk_pclh_f	timing_main_vs_timing_int	area	pclh	f	lh	1	2	5.02442e-18	74.8712	2	***
model_fit_all_results_smri_area_cdk_pclh_m	null_vs_tempo_int	area	pclh	m	lh	1	2	0.142564	3.89593	1
model_fit_all_results_smri_area_cdk_pclh_m	null_vs_tempo_main	area	pclh	m	lh	1	2	0.845573	0.0379351	1
model_fit_all_results_smri_area_cdk_pclh_m	null_vs_timing_int	area	pclh	m	lh	1	2	7.61888e-05	18.9646	2	***
model_fit_all_results_smri_area_cdk_pclh_m	null_vs_timing_main	area	pclh	m	lh	1	2	0.000314238	12.9836	2	***
model_fit_all_results_smri_area_cdk_pclh_m	tempo_main_vs_tempo_int	area	pclh	m	lh	1	2	0.0495093	3.858	2	*
model_fit_all_results_smri_area_cdk_pclh_m	timing_main_vs_timing_int	area	pclh	m	lh	1	2	0.0144605	5.98103	2	*
model_fit_all_results_smri_area_cdk_pcrh_f	null_vs_tempo_int	area	pcrh	f	rh	1	2	0.990699	0.0186893	1
model_fit_all_results_smri_area_cdk_pcrh_f	null_vs_tempo_main	area	pcrh	f	rh	1	2	0.0812679	3.03936	1	.
model_fit_all_results_smri_area_cdk_pcrh_f	null_vs_timing_int	area	pcrh	f	rh	1	2	8.71052e-22	96.9847	2	***
model_fit_all_results_smri_area_cdk_pcrh_f	null_vs_timing_main	area	pcrh	f	rh	1	2	9.66043e-11	41.889	2	***
model_fit_all_results_smri_area_cdk_pcrh_f	tempo_main_vs_tempo_int	area	pcrh	f	rh	1	2	0.080338	3.05805	1	.
model_fit_all_results_smri_area_cdk_pcrh_f	timing_main_vs_timing_int	area	pcrh	f	rh	1	2	1.14803e-13	55.0957	2	***
model_fit_all_results_smri_area_cdk_pcrh_m	null_vs_tempo_int	area	pcrh	m	rh	1	2	0.325847	2.24265	1
model_fit_all_results_smri_area_cdk_pcrh_m	null_vs_tempo_main	area	pcrh	m	rh	1	2	0.859721	0.0312334	1
model_fit_all_results_smri_area_cdk_pcrh_m	null_vs_timing_int	area	pcrh	m	rh	1	2	5.50964e-05	19.6129	2	***
model_fit_all_results_smri_area_cdk_pcrh_m	null_vs_timing_main	area	pcrh	m	rh	1	2	0.000124012	14.7307	2	***
model_fit_all_results_smri_area_cdk_pcrh_m	tempo_main_vs_tempo_int	area	pcrh	m	rh	1	2	0.136993	2.21142	1
model_fit_all_results_smri_area_cdk_pcrh_m	timing_main_vs_timing_int	area	pcrh	m	rh	1	2	0.0271354	4.88218	2	*
model_fit_all_results_smri_area_cdk_pericclh_f	null_vs_tempo_int	area	pericclh	f	lh	1	2	0.431548	1.68075	1
model_fit_all_results_smri_area_cdk_pericclh_f	null_vs_tempo_main	area	pericclh	f	lh	1	2	0.932299	0.00721704	1
model_fit_all_results_smri_area_cdk_pericclh_f	null_vs_timing_int	area	pericclh	f	lh	1	2	3.91617e-11	47.9266	2	***
model_fit_all_results_smri_area_cdk_pericclh_f	null_vs_timing_main	area	pericclh	f	lh	1	2	0.631694	0.229771	1
model_fit_all_results_smri_area_cdk_pericclh_f	tempo_main_vs_tempo_int	area	pericclh	f	lh	1	2	0.193869	1.68797	1
model_fit_all_results_smri_area_cdk_pericclh_f	timing_main_vs_timing_int	area	pericclh	f	lh	1	2	4.97484e-12	47.6969	2	***
model_fit_all_results_smri_area_cdk_pericclh_m	null_vs_tempo_int	area	pericclh	m	lh	1	2	0.325873	2.2425	1
model_fit_all_results_smri_area_cdk_pericclh_m	null_vs_tempo_main	area	pericclh	m	lh	1	2	0.708005	0.140277	1
model_fit_all_results_smri_area_cdk_pericclh_m	null_vs_timing_int	area	pericclh	m	lh	1	2	0.0981476	4.64256	1	.
model_fit_all_results_smri_area_cdk_pericclh_m	null_vs_timing_main	area	pericclh	m	lh	1	2	0.861523	0.0304277	1
model_fit_all_results_smri_area_cdk_pericclh_m	tempo_main_vs_tempo_int	area	pericclh	m	lh	1	2	0.12268	2.38277	1
model_fit_all_results_smri_area_cdk_pericclh_m	timing_main_vs_timing_int	area	pericclh	m	lh	1	2	0.0306405	4.67299	2	*
model_fit_all_results_smri_area_cdk_periccrh_f	null_vs_tempo_int	area	periccrh	f	rh	1	2	0.291627	2.46456	1
model_fit_all_results_smri_area_cdk_periccrh_f	null_vs_tempo_main	area	periccrh	f	rh	1	2	0.796874	0.066252	1
model_fit_all_results_smri_area_cdk_periccrh_f	null_vs_timing_int	area	periccrh	f	rh	1	2	2.54674e-08	34.9717	2	***
model_fit_all_results_smri_area_cdk_periccrh_f	null_vs_timing_main	area	periccrh	f	rh	1	2	0.823654	0.0496613	1
model_fit_all_results_smri_area_cdk_periccrh_f	tempo_main_vs_tempo_int	area	periccrh	f	rh	1	2	0.111643	2.53081	1
model_fit_all_results_smri_area_cdk_periccrh_f	timing_main_vs_timing_int	area	periccrh	f	rh	1	2	3.43168e-09	34.9221	2	***
model_fit_all_results_smri_area_cdk_periccrh_m	null_vs_tempo_int	area	periccrh	m	rh	1	2	0.202877	3.19031	1
model_fit_all_results_smri_area_cdk_periccrh_m	null_vs_tempo_main	area	periccrh	m	rh	1	2	0.87345	0.0253693	1
model_fit_all_results_smri_area_cdk_periccrh_m	null_vs_timing_int	area	periccrh	m	rh	1	2	0.0026049	11.9007	2	**
model_fit_all_results_smri_area_cdk_periccrh_m	null_vs_timing_main	area	periccrh	m	rh	1	2	0.695758	0.152923	1
model_fit_all_results_smri_area_cdk_periccrh_m	tempo_main_vs_tempo_int	area	periccrh	m	rh	1	2	0.0752352	3.16494	1	.
model_fit_all_results_smri_area_cdk_periccrh_m	timing_main_vs_timing_int	area	periccrh	m	rh	1	2	0.000609151	11.7478	2	***
model_fit_all_results_smri_area_cdk_postcnlh_f	null_vs_tempo_int	area	postcnlh	f	lh	1	2	0.923731	0.158668	1
model_fit_all_results_smri_area_cdk_postcnlh_f	null_vs_tempo_main	area	postcnlh	f	lh	1	2	0.0375644	4.32464	2	*
model_fit_all_results_smri_area_cdk_postcnlh_f	null_vs_timing_int	area	postcnlh	f	lh	1	2	2.29152e-13	58.2088	2	***
model_fit_all_results_smri_area_cdk_postcnlh_f	null_vs_timing_main	area	postcnlh	f	lh	1	2	6.53416e-07	24.7479	2	***
model_fit_all_results_smri_area_cdk_postcnlh_f	tempo_main_vs_tempo_int	area	postcnlh	f	lh	1	2	0.0342274	4.48331	2	*
model_fit_all_results_smri_area_cdk_postcnlh_f	timing_main_vs_timing_int	area	postcnlh	f	lh	1	2	7.27099e-09	33.4609	2	***
model_fit_all_results_smri_area_cdk_postcnlh_m	null_vs_tempo_int	area	postcnlh	m	lh	1	2	0.299693	2.40999	1
model_fit_all_results_smri_area_cdk_postcnlh_m	null_vs_tempo_main	area	postcnlh	m	lh	1	2	0.414498	0.665861	1
model_fit_all_results_smri_area_cdk_postcnlh_m	null_vs_timing_int	area	postcnlh	m	lh	1	2	2.6596e-06	25.6747	2	***
model_fit_all_results_smri_area_cdk_postcnlh_m	null_vs_timing_main	area	postcnlh	m	lh	1	2	0.000293743	13.1099	2	***
model_fit_all_results_smri_area_cdk_postcnlh_m	tempo_main_vs_tempo_int	area	postcnlh	m	lh	1	2	0.079463	3.07585	1	.
model_fit_all_results_smri_area_cdk_postcnlh_m	timing_main_vs_timing_int	area	postcnlh	m	lh	1	2	0.000393083	12.5648	2	***
model_fit_all_results_smri_area_cdk_postcnrh_f	null_vs_tempo_int	area	postcnrh	f	rh	1	2	0.9429	0.11759	1
model_fit_all_results_smri_area_cdk_postcnrh_f	null_vs_tempo_main	area	postcnrh	f	rh	1	2	0.513422	0.427087	1
model_fit_all_results_smri_area_cdk_postcnrh_f	null_vs_timing_int	area	postcnrh	f	rh	1	2	4.10454e-13	57.043	2	***
model_fit_all_results_smri_area_cdk_postcnrh_f	null_vs_timing_main	area	postcnrh	f	rh	1	2	3.82141e-07	25.7825	2	***
model_fit_all_results_smri_area_cdk_postcnrh_f	tempo_main_vs_tempo_int	area	postcnrh	f	rh	1	2	0.577989	0.309497	1
model_fit_all_results_smri_area_cdk_postcnrh_f	timing_main_vs_timing_int	area	postcnrh	f	rh	1	2	2.25619e-08	31.2605	2	***
model_fit_all_results_smri_area_cdk_postcnrh_m	null_vs_tempo_int	area	postcnrh	m	rh	1	2	0.171286	3.52884	1
model_fit_all_results_smri_area_cdk_postcnrh_m	null_vs_tempo_main	area	postcnrh	m	rh	1	2	0.51798	0.417914	1
model_fit_all_results_smri_area_cdk_postcnrh_m	null_vs_timing_int	area	postcnrh	m	rh	1	2	0.0118393	8.87265	2	*
model_fit_all_results_smri_area_cdk_postcnrh_m	null_vs_timing_main	area	postcnrh	m	rh	1	2	0.00195927	9.58731	2	**
model_fit_all_results_smri_area_cdk_postcnrh_m	tempo_main_vs_tempo_int	area	postcnrh	m	rh	1	2	0.0469618	3.94676	2	*
model_fit_all_results_smri_area_cdk_postcnrh_m	timing_main_vs_timing_int	area	postcnrh	m	rh	1	2	0.397903	0.714653	1
model_fit_all_results_smri_area_cdk_precnlh_f	null_vs_tempo_int	area	precnlh	f	lh	1	2	0.000871773	14.09	2	***
model_fit_all_results_smri_area_cdk_precnlh_f	null_vs_tempo_main	area	precnlh	f	lh	1	2	0.0158027	5.8247	2	*
model_fit_all_results_smri_area_cdk_precnlh_f	null_vs_timing_int	area	precnlh	f	lh	1	2	1.71671e-09	40.3657	2	***
model_fit_all_results_smri_area_cdk_precnlh_f	null_vs_timing_main	area	precnlh	f	lh	1	2	1.42452e-06	23.2473	2	***
model_fit_all_results_smri_area_cdk_precnlh_f	tempo_main_vs_tempo_int	area	precnlh	f	lh	1	2	0.00404107	8.26527	2	**
model_fit_all_results_smri_area_cdk_precnlh_f	timing_main_vs_timing_int	area	precnlh	f	lh	1	2	3.51195e-05	17.1184	2	***
model_fit_all_results_smri_area_cdk_precnlh_m	null_vs_tempo_int	area	precnlh	m	lh	1	2	0.4539	1.57976	1
model_fit_all_results_smri_area_cdk_precnlh_m	null_vs_tempo_main	area	precnlh	m	lh	1	2	0.946591	0.00448737	1
model_fit_all_results_smri_area_cdk_precnlh_m	null_vs_timing_int	area	precnlh	m	lh	1	2	0.00064256	14.7001	2	***
model_fit_all_results_smri_area_cdk_precnlh_m	null_vs_timing_main	area	precnlh	m	lh	1	2	0.000304104	13.0449	2	***
model_fit_all_results_smri_area_cdk_precnlh_m	tempo_main_vs_tempo_int	area	precnlh	m	lh	1	2	0.209444	1.57527	1
model_fit_all_results_smri_area_cdk_precnlh_m	timing_main_vs_timing_int	area	precnlh	m	lh	1	2	0.198259	1.65515	1
model_fit_all_results_smri_area_cdk_precnrh_f	null_vs_tempo_int	area	precnrh	f	rh	1	2	0.918496	0.170035	1
model_fit_all_results_smri_area_cdk_precnrh_f	null_vs_tempo_main	area	precnrh	f	rh	1	2	0.0429945	4.09562	2	*
model_fit_all_results_smri_area_cdk_precnrh_f	null_vs_timing_int	area	precnrh	f	rh	1	2	1.45426e-06	26.882	2	***
model_fit_all_results_smri_area_cdk_precnrh_f	null_vs_timing_main	area	precnrh	f	rh	1	2	3.59232e-05	17.0755	2	***
model_fit_all_results_smri_area_cdk_precnrh_f	tempo_main_vs_tempo_int	area	precnrh	f	rh	1	2	0.0475567	3.92558	2	*
model_fit_all_results_smri_area_cdk_precnrh_f	timing_main_vs_timing_int	area	precnrh	f	rh	1	2	0.00173891	9.80655	2	**
model_fit_all_results_smri_area_cdk_precnrh_m	null_vs_tempo_int	area	precnrh	m	rh	1	2	0.250451	2.76898	1
model_fit_all_results_smri_area_cdk_precnrh_m	null_vs_tempo_main	area	precnrh	m	rh	1	2	0.810769	0.0573285	1
model_fit_all_results_smri_area_cdk_precnrh_m	null_vs_timing_int	area	precnrh	m	rh	1	2	0.0474061	6.09801	2	*
model_fit_all_results_smri_area_cdk_precnrh_m	null_vs_timing_main	area	precnrh	m	rh	1	2	0.0018568	9.68597	2	**
model_fit_all_results_smri_area_cdk_precnrh_m	tempo_main_vs_tempo_int	area	precnrh	m	rh	1	2	0.0996175	2.71166	1	.
model_fit_all_results_smri_area_cdk_precnrh_m	timing_main_vs_timing_int	area	precnrh	m	rh	1	2	0.0581995	3.58796	1	.
model_fit_all_results_smri_area_cdk_ptcatelh_f	null_vs_tempo_int	area	ptcatelh	f	lh	1	2	0.0874235	4.87398	1	.
model_fit_all_results_smri_area_cdk_ptcatelh_f	null_vs_tempo_main	area	ptcatelh	f	lh	1	2	0.768677	0.0864986	1
model_fit_all_results_smri_area_cdk_ptcatelh_f	null_vs_timing_int	area	ptcatelh	f	lh	1	2	1.18404e-05	22.688	2	***
model_fit_all_results_smri_area_cdk_ptcatelh_f	null_vs_timing_main	area	ptcatelh	f	lh	1	2	0.00407897	8.24832	2	**
model_fit_all_results_smri_area_cdk_ptcatelh_f	tempo_main_vs_tempo_int	area	ptcatelh	f	lh	1	2	0.025933	4.96048	2	*
model_fit_all_results_smri_area_cdk_ptcatelh_f	timing_main_vs_timing_int	area	ptcatelh	f	lh	1	2	0.000144722	14.4397	2	***
model_fit_all_results_smri_area_cdk_ptcatelh_m	null_vs_tempo_int	area	ptcatelh	m	lh	1	2	0.915732	0.176063	1
model_fit_all_results_smri_area_cdk_ptcatelh_m	null_vs_tempo_main	area	ptcatelh	m	lh	1	2	0.393578	0.727859	1
model_fit_all_results_smri_area_cdk_ptcatelh_m	null_vs_timing_int	area	ptcatelh	m	lh	1	2	0.714246	0.673056	1
model_fit_all_results_smri_area_cdk_ptcatelh_m	null_vs_timing_main	area	ptcatelh	m	lh	1	2	0.769026	0.0862299	1
model_fit_all_results_smri_area_cdk_ptcatelh_m	tempo_main_vs_tempo_int	area	ptcatelh	m	lh	1	2	0.341732	0.903922	1
model_fit_all_results_smri_area_cdk_ptcatelh_m	timing_main_vs_timing_int	area	ptcatelh	m	lh	1	2	0.443649	0.586826	1
model_fit_all_results_smri_area_cdk_ptcaterh_f	null_vs_tempo_int	area	ptcaterh	f	rh	1	2	0.903994	0.201865	1
model_fit_all_results_smri_area_cdk_ptcaterh_f	null_vs_tempo_main	area	ptcaterh	f	rh	1	2	0.0320109	4.59791	2	*
model_fit_all_results_smri_area_cdk_ptcaterh_f	null_vs_timing_int	area	ptcaterh	f	rh	1	2	3.3682e-10	43.6229	2	***
model_fit_all_results_smri_area_cdk_ptcaterh_f	null_vs_timing_main	area	ptcaterh	f	rh	1	2	0.0011579	10.5563	2	**
model_fit_all_results_smri_area_cdk_ptcaterh_f	tempo_main_vs_tempo_int	area	ptcaterh	f	rh	1	2	0.0284634	4.79978	2	*
model_fit_all_results_smri_area_cdk_ptcaterh_f	timing_main_vs_timing_int	area	ptcaterh	f	rh	1	2	8.90553e-09	33.0666	2	***
model_fit_all_results_smri_area_cdk_ptcaterh_m	null_vs_tempo_int	area	ptcaterh	m	rh	1	2	0.186578	3.35781	1
model_fit_all_results_smri_area_cdk_ptcaterh_m	null_vs_tempo_main	area	ptcaterh	m	rh	1	2	0.682283	0.167567	1
model_fit_all_results_smri_area_cdk_ptcaterh_m	null_vs_timing_int	area	ptcaterh	m	rh	1	2	0.45944	1.55549	1
model_fit_all_results_smri_area_cdk_ptcaterh_m	null_vs_timing_main	area	ptcaterh	m	rh	1	2	0.697326	0.151268	1
model_fit_all_results_smri_area_cdk_ptcaterh_m	tempo_main_vs_tempo_int	area	ptcaterh	m	rh	1	2	0.0604361	3.52538	1	.
model_fit_all_results_smri_area_cdk_ptcaterh_m	timing_main_vs_timing_int	area	ptcaterh	m	rh	1	2	0.191406	1.70676	1
model_fit_all_results_smri_area_cdk_rracatelh_f	null_vs_tempo_int	area	rracatelh	f	lh	1	2	0.948913	0.104875	1
model_fit_all_results_smri_area_cdk_rracatelh_f	null_vs_tempo_main	area	rracatelh	f	lh	1	2	0.245533	1.34855	1
model_fit_all_results_smri_area_cdk_rracatelh_f	null_vs_timing_int	area	rracatelh	f	lh	1	2	6.93146e-05	19.1537	2	***
model_fit_all_results_smri_area_cdk_rracatelh_f	null_vs_timing_main	area	rracatelh	f	lh	1	2	5.26399e-06	20.7387	2	***
model_fit_all_results_smri_area_cdk_rracatelh_f	tempo_main_vs_tempo_int	area	rracatelh	f	lh	1	2	0.264765	1.24367	1
model_fit_all_results_smri_area_cdk_rracatelh_f	timing_main_vs_timing_int	area	rracatelh	f	lh	1	2	0.208036	1.58504	1
model_fit_all_results_smri_area_cdk_rracatelh_m	null_vs_tempo_int	area	rracatelh	m	lh	1	2	0.0678584	5.38066	1	.
model_fit_all_results_smri_area_cdk_rracatelh_m	null_vs_tempo_main	area	rracatelh	m	lh	1	2	0.764295	0.0899072	1
model_fit_all_results_smri_area_cdk_rracatelh_m	null_vs_timing_int	area	rracatelh	m	lh	1	2	0.00962052	9.28771	2	**
model_fit_all_results_smri_area_cdk_rracatelh_m	null_vs_timing_main	area	rracatelh	m	lh	1	2	0.00131558	10.3205	2	**
model_fit_all_results_smri_area_cdk_rracatelh_m	tempo_main_vs_tempo_int	area	rracatelh	m	lh	1	2	0.0214389	5.29076	2	*
model_fit_all_results_smri_area_cdk_rracatelh_m	timing_main_vs_timing_int	area	rracatelh	m	lh	1	2	0.309498	1.03282	1
model_fit_all_results_smri_area_cdk_rracaterh_f	null_vs_tempo_int	area	rracaterh	f	rh	1	2	0.406294	1.80136	1
model_fit_all_results_smri_area_cdk_rracaterh_f	null_vs_tempo_main	area	rracaterh	f	rh	1	2	0.26391	1.24813	1
model_fit_all_results_smri_area_cdk_rracaterh_f	null_vs_timing_int	area	rracaterh	f	rh	1	2	0.0298302	7.02446	2	*
model_fit_all_results_smri_area_cdk_rracaterh_f	null_vs_timing_main	area	rracaterh	f	rh	1	2	0.00119679	10.4953	2	**
model_fit_all_results_smri_area_cdk_rracaterh_f	tempo_main_vs_tempo_int	area	rracaterh	f	rh	1	2	0.0807625	3.04949	1	.
model_fit_all_results_smri_area_cdk_rracaterh_f	timing_main_vs_timing_int	area	rracaterh	f	rh	1	2	0.06246	3.47083	1	.
model_fit_all_results_smri_area_cdk_rracaterh_m	null_vs_tempo_int	area	rracaterh	m	rh	1	2	0.851452	0.321625	1
model_fit_all_results_smri_area_cdk_rracaterh_m	null_vs_tempo_main	area	rracaterh	m	rh	1	2	0.390649	0.736921	1
model_fit_all_results_smri_area_cdk_rracaterh_m	null_vs_timing_int	area	rracaterh	m	rh	1	2	0.0574694	5.713	1	.
model_fit_all_results_smri_area_cdk_rracaterh_m	null_vs_timing_main	area	rracaterh	m	rh	1	2	0.0797605	3.06977	1	.
model_fit_all_results_smri_area_cdk_rracaterh_m	tempo_main_vs_tempo_int	area	rracaterh	m	rh	1	2	0.303547	1.05855	1
model_fit_all_results_smri_area_cdk_rracaterh_m	timing_main_vs_timing_int	area	rracaterh	m	rh	1	2	0.103992	2.64323	1
model_fit_all_results_smri_area_cdk_rrmdfrlh_f	null_vs_tempo_int	area	rrmdfrlh	f	lh	1	2	0.834689	0.361392	1
model_fit_all_results_smri_area_cdk_rrmdfrlh_f	null_vs_tempo_main	area	rrmdfrlh	f	lh	1	2	0.121934	2.39231	1
model_fit_all_results_smri_area_cdk_rrmdfrlh_f	null_vs_timing_int	area	rrmdfrlh	f	lh	1	2	3.80571e-10	43.3787	2	***
model_fit_all_results_smri_area_cdk_rrmdfrlh_f	null_vs_timing_main	area	rrmdfrlh	f	lh	1	2	0.000701965	11.484	2	***
model_fit_all_results_smri_area_cdk_rrmdfrlh_f	tempo_main_vs_tempo_int	area	rrmdfrlh	f	lh	1	2	0.0970298	2.7537	1	.
model_fit_all_results_smri_area_cdk_rrmdfrlh_f	timing_main_vs_timing_int	area	rrmdfrlh	f	lh	1	2	1.62764e-08	31.8947	2	***
model_fit_all_results_smri_area_cdk_rrmdfrlh_m	null_vs_tempo_int	area	rrmdfrlh	m	lh	1	2	0.206962	3.15044	1
model_fit_all_results_smri_area_cdk_rrmdfrlh_m	null_vs_tempo_main	area	rrmdfrlh	m	lh	1	2	0.344734	0.892748	1
model_fit_all_results_smri_area_cdk_rrmdfrlh_m	null_vs_timing_int	area	rrmdfrlh	m	lh	1	2	0.0036323	11.2358	2	**
model_fit_all_results_smri_area_cdk_rrmdfrlh_m	null_vs_timing_main	area	rrmdfrlh	m	lh	1	2	0.320647	0.986307	1
model_fit_all_results_smri_area_cdk_rrmdfrlh_m	tempo_main_vs_tempo_int	area	rrmdfrlh	m	lh	1	2	0.132952	2.25769	1
model_fit_all_results_smri_area_cdk_rrmdfrlh_m	timing_main_vs_timing_int	area	rrmdfrlh	m	lh	1	2	0.00136724	10.2495	2	**
model_fit_all_results_smri_area_cdk_rrmdfrrh_f	null_vs_tempo_int	area	rrmdfrrh	f	rh	1	2	0.391846	1.87377	1
model_fit_all_results_smri_area_cdk_rrmdfrrh_f	null_vs_tempo_main	area	rrmdfrrh	f	rh	1	2	0.26403	1.2475	1
model_fit_all_results_smri_area_cdk_rrmdfrrh_f	null_vs_timing_int	area	rrmdfrrh	f	rh	1	2	1.56698e-08	35.9431	2	***
model_fit_all_results_smri_area_cdk_rrmdfrrh_f	null_vs_timing_main	area	rrmdfrrh	f	rh	1	2	0.0461036	3.9778	2	*
model_fit_all_results_smri_area_cdk_rrmdfrrh_f	tempo_main_vs_tempo_int	area	rrmdfrrh	f	rh	1	2	0.0772763	3.12128	1	.
model_fit_all_results_smri_area_cdk_rrmdfrrh_f	timing_main_vs_timing_int	area	rrmdfrrh	f	rh	1	2	1.56955e-08	31.9653	2	***
model_fit_all_results_smri_area_cdk_rrmdfrrh_m	null_vs_tempo_int	area	rrmdfrrh	m	rh	1	2	0.329312	2.2215	1
model_fit_all_results_smri_area_cdk_rrmdfrrh_m	null_vs_tempo_main	area	rrmdfrrh	m	rh	1	2	0.487655	0.481695	1
model_fit_all_results_smri_area_cdk_rrmdfrrh_m	null_vs_timing_int	area	rrmdfrrh	m	rh	1	2	4.09317e-06	24.8124	2	***
model_fit_all_results_smri_area_cdk_rrmdfrrh_m	null_vs_timing_main	area	rrmdfrrh	m	rh	1	2	0.117954	2.44429	1
model_fit_all_results_smri_area_cdk_rrmdfrrh_m	tempo_main_vs_tempo_int	area	rrmdfrrh	m	rh	1	2	0.100147	2.7032	1
model_fit_all_results_smri_area_cdk_rrmdfrrh_m	timing_main_vs_timing_int	area	rrmdfrrh	m	rh	1	2	2.25082e-06	22.3681	2	***
model_fit_all_results_smri_area_cdk_smlh_f	null_vs_tempo_int	area	smlh	f	lh	1	2	0.466862	1.52345	1
model_fit_all_results_smri_area_cdk_smlh_f	null_vs_tempo_main	area	smlh	f	lh	1	2	0.509354	0.435393	1
model_fit_all_results_smri_area_cdk_smlh_f	null_vs_timing_int	area	smlh	f	lh	1	2	3.4462e-10	43.5772	2	***
model_fit_all_results_smri_area_cdk_smlh_f	null_vs_timing_main	area	smlh	f	lh	1	2	7.25336e-05	15.7436	2	***
model_fit_all_results_smri_area_cdk_smlh_f	tempo_main_vs_tempo_int	area	smlh	f	lh	1	2	0.161638	1.95884	1
model_fit_all_results_smri_area_cdk_smlh_f	timing_main_vs_timing_int	area	smlh	f	lh	1	2	1.32212e-07	27.8336	2	***
model_fit_all_results_smri_area_cdk_smlh_m	null_vs_tempo_int	area	smlh	m	lh	1	2	0.833957	0.363148	1
model_fit_all_results_smri_area_cdk_smlh_m	null_vs_tempo_main	area	smlh	m	lh	1	2	0.509438	0.435221	1
model_fit_all_results_smri_area_cdk_smlh_m	null_vs_timing_int	area	smlh	m	lh	1	2	0.00207492	12.3557	2	**
model_fit_all_results_smri_area_cdk_smlh_m	null_vs_timing_main	area	smlh	m	lh	1	2	0.0340755	4.49091	2	*
model_fit_all_results_smri_area_cdk_smlh_m	tempo_main_vs_tempo_int	area	smlh	m	lh	1	2	0.788342	0.0720732	1
model_fit_all_results_smri_area_cdk_smlh_m	timing_main_vs_timing_int	area	smlh	m	lh	1	2	0.00504077	7.86475	2	**
model_fit_all_results_smri_area_cdk_smrh_f	null_vs_tempo_int	area	smrh	f	rh	1	2	0.111031	4.39589	1
model_fit_all_results_smri_area_cdk_smrh_f	null_vs_tempo_main	area	smrh	f	rh	1	2	0.67355	0.177478	1
model_fit_all_results_smri_area_cdk_smrh_f	null_vs_timing_int	area	smrh	f	rh	1	2	1.24211e-07	31.8026	2	***
model_fit_all_results_smri_area_cdk_smrh_f	null_vs_timing_main	area	smrh	f	rh	1	2	2.64357e-05	17.6583	2	***
model_fit_all_results_smri_area_cdk_smrh_f	tempo_main_vs_tempo_int	area	smrh	f	rh	1	2	0.0324727	4.57337	2	*
model_fit_all_results_smri_area_cdk_smrh_f	timing_main_vs_timing_int	area	smrh	f	rh	1	2	0.000169313	14.1443	2	***
model_fit_all_results_smri_area_cdk_smrh_m	null_vs_tempo_int	area	smrh	m	rh	1	2	0.152223	3.76482	1
model_fit_all_results_smri_area_cdk_smrh_m	null_vs_tempo_main	area	smrh	m	rh	1	2	0.696571	0.152064	1
model_fit_all_results_smri_area_cdk_smrh_m	null_vs_timing_int	area	smrh	m	rh	1	2	0.607191	0.997824	1
model_fit_all_results_smri_area_cdk_smrh_m	null_vs_timing_main	area	smrh	m	rh	1	2	0.0456706	3.9937	2	*
model_fit_all_results_smri_area_cdk_smrh_m	tempo_main_vs_tempo_int	area	smrh	m	rh	1	2	0.0478034	3.91688	2	*
model_fit_all_results_smri_area_cdk_smrh_m	timing_main_vs_timing_int	area	smrh	m	rh	1	2	0.0834767	2.99588	1	.
model_fit_all_results_smri_area_cdk_sufrlh_f	null_vs_tempo_int	area	sufrlh	f	lh	1	2	0.136201	3.98724	1
model_fit_all_results_smri_area_cdk_sufrlh_f	null_vs_tempo_main	area	sufrlh	f	lh	1	2	0.170096	1.8821	1
model_fit_all_results_smri_area_cdk_sufrlh_f	null_vs_timing_int	area	sufrlh	f	lh	1	2	2.1643e-12	53.7178	2	***
model_fit_all_results_smri_area_cdk_sufrlh_f	null_vs_timing_main	area	sufrlh	f	lh	1	2	7.24525e-06	20.1274	2	***
model_fit_all_results_smri_area_cdk_sufrlh_f	tempo_main_vs_tempo_int	area	sufrlh	f	lh	1	2	0.146805	2.10514	1
model_fit_all_results_smri_area_cdk_sufrlh_f	timing_main_vs_timing_int	area	sufrlh	f	lh	1	2	6.80249e-09	33.5905	2	***
model_fit_all_results_smri_area_cdk_sufrlh_m	null_vs_tempo_int	area	sufrlh	m	lh	1	2	0.824411	0.386172	1
model_fit_all_results_smri_area_cdk_sufrlh_m	null_vs_tempo_main	area	sufrlh	m	lh	1	2	0.555538	0.347489	1
model_fit_all_results_smri_area_cdk_sufrlh_m	null_vs_timing_int	area	sufrlh	m	lh	1	2	8.7897e-05	18.6787	2	***
model_fit_all_results_smri_area_cdk_sufrlh_m	null_vs_timing_main	area	sufrlh	m	lh	1	2	0.0032869	8.64095	2	**
model_fit_all_results_smri_area_cdk_sufrlh_m	tempo_main_vs_tempo_int	area	sufrlh	m	lh	1	2	0.391699	0.733661	1
model_fit_all_results_smri_area_cdk_sufrlh_m	timing_main_vs_timing_int	area	sufrlh	m	lh	1	2	0.00153365	10.0377	2	**
model_fit_all_results_smri_area_cdk_sufrrh_f	null_vs_tempo_int	area	sufrrh	f	rh	1	2	0.27678	2.56906	1
model_fit_all_results_smri_area_cdk_sufrrh_f	null_vs_tempo_main	area	sufrrh	f	rh	1	2	0.253242	1.30533	1
model_fit_all_results_smri_area_cdk_sufrrh_f	null_vs_timing_int	area	sufrrh	f	rh	1	2	1.00192e-10	46.0479	2	***
model_fit_all_results_smri_area_cdk_sufrrh_f	null_vs_timing_main	area	sufrrh	f	rh	1	2	4.57516e-07	25.4351	2	***
model_fit_all_results_smri_area_cdk_sufrrh_f	tempo_main_vs_tempo_int	area	sufrrh	f	rh	1	2	0.0490281	3.87439	2	*
model_fit_all_results_smri_area_cdk_sufrrh_f	timing_main_vs_timing_int	area	sufrrh	f	rh	1	2	5.62202e-06	20.6128	2	***
model_fit_all_results_smri_area_cdk_sufrrh_m	null_vs_tempo_int	area	sufrrh	m	rh	1	2	0.667443	0.808603	1
model_fit_all_results_smri_area_cdk_sufrrh_m	null_vs_tempo_main	area	sufrrh	m	rh	1	2	0.316578	1.00303	1
model_fit_all_results_smri_area_cdk_sufrrh_m	null_vs_timing_int	area	sufrrh	m	rh	1	2	7.37356e-05	19.03	2	***
model_fit_all_results_smri_area_cdk_sufrrh_m	null_vs_timing_main	area	sufrrh	m	rh	1	2	0.00463498	8.01663	2	**
model_fit_all_results_smri_area_cdk_sufrrh_m	tempo_main_vs_tempo_int	area	sufrrh	m	rh	1	2	0.178312	1.81163	1
model_fit_all_results_smri_area_cdk_sufrrh_m	timing_main_vs_timing_int	area	sufrrh	m	rh	1	2	0.000904544	11.0134	2	***
model_fit_all_results_smri_area_cdk_supllh_f	null_vs_tempo_int	area	supllh	f	lh	1	2	0.0058659	10.2772	2	**
model_fit_all_results_smri_area_cdk_supllh_f	null_vs_tempo_main	area	supllh	f	lh	1	2	0.000157311	14.2826	2	***
model_fit_all_results_smri_area_cdk_supllh_f	null_vs_timing_int	area	supllh	f	lh	1	2	9.84369e-16	69.1091	2	***
model_fit_all_results_smri_area_cdk_supllh_f	null_vs_timing_main	area	supllh	f	lh	1	2	7.96612e-07	24.366	2	***
model_fit_all_results_smri_area_cdk_supllh_f	tempo_main_vs_tempo_int	area	supllh	f	lh	1	2	0.0453543	4.00542	2	*
model_fit_all_results_smri_area_cdk_supllh_f	timing_main_vs_timing_int	area	supllh	f	lh	1	2	2.24665e-11	44.743	2	***
model_fit_all_results_smri_area_cdk_supllh_m	null_vs_tempo_int	area	supllh	m	lh	1	2	0.130199	4.07738	1
model_fit_all_results_smri_area_cdk_supllh_m	null_vs_tempo_main	area	supllh	m	lh	1	2	0.383265	0.760202	1
model_fit_all_results_smri_area_cdk_supllh_m	null_vs_timing_int	area	supllh	m	lh	1	2	0.000848556	14.1439	2	***
model_fit_all_results_smri_area_cdk_supllh_m	null_vs_timing_main	area	supllh	m	lh	1	2	0.00502561	7.8702	2	**
model_fit_all_results_smri_area_cdk_supllh_m	tempo_main_vs_tempo_int	area	supllh	m	lh	1	2	0.0685596	3.31717	1	.
model_fit_all_results_smri_area_cdk_supllh_m	timing_main_vs_timing_int	area	supllh	m	lh	1	2	0.012254	6.27375	2	*
model_fit_all_results_smri_area_cdk_suplrh_f	null_vs_tempo_int	area	suplrh	f	rh	1	2	0.149473	3.80128	1
model_fit_all_results_smri_area_cdk_suplrh_f	null_vs_tempo_main	area	suplrh	f	rh	1	2	0.00654354	7.39418	2	**
model_fit_all_results_smri_area_cdk_suplrh_f	null_vs_timing_int	area	suplrh	f	rh	1	2	4.19524e-10	43.1838	2	***
model_fit_all_results_smri_area_cdk_suplrh_f	null_vs_timing_main	area	suplrh	f	rh	1	2	3.56311e-07	25.9176	2	***
model_fit_all_results_smri_area_cdk_suplrh_f	tempo_main_vs_tempo_int	area	suplrh	f	rh	1	2	0.0580271	3.5929	1	.
model_fit_all_results_smri_area_cdk_suplrh_f	timing_main_vs_timing_int	area	suplrh	f	rh	1	2	3.2491e-05	17.2662	2	***
model_fit_all_results_smri_area_cdk_suplrh_m	null_vs_tempo_int	area	suplrh	m	rh	1	2	0.203163	3.18749	1
model_fit_all_results_smri_area_cdk_suplrh_m	null_vs_tempo_main	area	suplrh	m	rh	1	2	0.791747	0.0697187	1
model_fit_all_results_smri_area_cdk_suplrh_m	null_vs_timing_int	area	suplrh	m	rh	1	2	0.362042	2.03199	1
model_fit_all_results_smri_area_cdk_suplrh_m	null_vs_timing_main	area	suplrh	m	rh	1	2	0.065647	3.38864	1	.
model_fit_all_results_smri_area_cdk_suplrh_m	tempo_main_vs_tempo_int	area	suplrh	m	rh	1	2	0.0774424	3.11778	1	.
model_fit_all_results_smri_area_cdk_suplrh_m	timing_main_vs_timing_int	area	suplrh	m	rh	1	2	0.244118	1.35665	1
model_fit_all_results_smri_area_cdk_sutmlh_f	null_vs_tempo_int	area	sutmlh	f	lh	1	2	0.325082	2.24735	1
model_fit_all_results_smri_area_cdk_sutmlh_f	null_vs_tempo_main	area	sutmlh	f	lh	1	2	0.70211	0.146286	1
model_fit_all_results_smri_area_cdk_sutmlh_f	null_vs_timing_int	area	sutmlh	f	lh	1	2	1.41771e-13	59.1691	2	***
model_fit_all_results_smri_area_cdk_sutmlh_f	null_vs_timing_main	area	sutmlh	f	lh	1	2	0.000776725	11.296	2	***
model_fit_all_results_smri_area_cdk_sutmlh_f	tempo_main_vs_tempo_int	area	sutmlh	f	lh	1	2	0.12183	2.39364	1
model_fit_all_results_smri_area_cdk_sutmlh_f	timing_main_vs_timing_int	area	sutmlh	f	lh	1	2	4.54723e-12	47.8731	2	***
model_fit_all_results_smri_area_cdk_sutmlh_m	null_vs_tempo_int	area	sutmlh	m	lh	1	2	0.520501	1.30593	1
model_fit_all_results_smri_area_cdk_sutmlh_m	null_vs_tempo_main	area	sutmlh	m	lh	1	2	0.501348	0.452081	1
model_fit_all_results_smri_area_cdk_sutmlh_m	null_vs_timing_int	area	sutmlh	m	lh	1	2	5.18843e-07	28.9433	2	***
model_fit_all_results_smri_area_cdk_sutmlh_m	null_vs_timing_main	area	sutmlh	m	lh	1	2	0.514437	0.425032	1
model_fit_all_results_smri_area_cdk_sutmlh_m	tempo_main_vs_tempo_int	area	sutmlh	m	lh	1	2	0.355467	0.853844	1
model_fit_all_results_smri_area_cdk_sutmlh_m	timing_main_vs_timing_int	area	sutmlh	m	lh	1	2	9.28173e-08	28.5183	2	***
model_fit_all_results_smri_area_cdk_sutmrh_f	null_vs_tempo_int	area	sutmrh	f	rh	1	2	0.341001	2.15174	1
model_fit_all_results_smri_area_cdk_sutmrh_f	null_vs_tempo_main	area	sutmrh	f	rh	1	2	0.113203	2.50893	1
model_fit_all_results_smri_area_cdk_sutmrh_f	null_vs_timing_int	area	sutmrh	f	rh	1	2	3.82374e-15	66.3951	2	***
model_fit_all_results_smri_area_cdk_sutmrh_f	null_vs_timing_main	area	sutmrh	f	rh	1	2	0.000502688	12.1057	2	***
model_fit_all_results_smri_area_cdk_sutmrh_f	tempo_main_vs_tempo_int	area	sutmrh	f	rh	1	2	0.550073	0.357187	1
model_fit_all_results_smri_area_cdk_sutmrh_f	timing_main_vs_timing_int	area	sutmrh	f	rh	1	2	1.7303e-13	54.2894	2	***
model_fit_all_results_smri_area_cdk_sutmrh_m	null_vs_tempo_int	area	sutmrh	m	rh	1	2	0.67714	0.779754	1
model_fit_all_results_smri_area_cdk_sutmrh_m	null_vs_tempo_main	area	sutmrh	m	rh	1	2	0.389363	0.74093	1
model_fit_all_results_smri_area_cdk_sutmrh_m	null_vs_timing_int	area	sutmrh	m	rh	1	2	3.95671e-05	20.275	2	***
model_fit_all_results_smri_area_cdk_sutmrh_m	null_vs_timing_main	area	sutmrh	m	rh	1	2	0.192759	1.6964	1
model_fit_all_results_smri_area_cdk_sutmrh_m	tempo_main_vs_tempo_int	area	sutmrh	m	rh	1	2	0.843798	0.038824	1
model_fit_all_results_smri_area_cdk_sutmrh_m	timing_main_vs_timing_int	area	sutmrh	m	rh	1	2	1.63038e-05	18.5786	2	***
model_fit_all_results_smri_area_cdk_tmpolelh_f	null_vs_tempo_int	area	tmpolelh	f	lh	1	2	0.254007	2.74079	1
model_fit_all_results_smri_area_cdk_tmpolelh_f	null_vs_tempo_main	area	tmpolelh	f	lh	1	2	0.652976	0.202168	1
model_fit_all_results_smri_area_cdk_tmpolelh_f	null_vs_timing_int	area	tmpolelh	f	lh	1	2	0.718856	0.660188	1
model_fit_all_results_smri_area_cdk_tmpolelh_f	null_vs_timing_main	area	tmpolelh	f	lh	1	2	0.0270364	4.88848	2	*
model_fit_all_results_smri_area_cdk_tmpolelh_f	tempo_main_vs_tempo_int	area	tmpolelh	f	lh	1	2	0.0862529	2.94295	1	.
model_fit_all_results_smri_area_cdk_tmpolelh_f	timing_main_vs_timing_int	area	tmpolelh	f	lh	1	2	0.0397553	4.2283	2	*
model_fit_all_results_smri_area_cdk_tmpolelh_m	null_vs_tempo_int	area	tmpolelh	m	lh	1	2	0.108738	4.43762	1
model_fit_all_results_smri_area_cdk_tmpolelh_m	null_vs_tempo_main	area	tmpolelh	m	lh	1	2	0.933931	0.0068724	1
model_fit_all_results_smri_area_cdk_tmpolelh_m	null_vs_timing_int	area	tmpolelh	m	lh	1	2	0.407454	1.79565	1
model_fit_all_results_smri_area_cdk_tmpolelh_m	null_vs_timing_main	area	tmpolelh	m	lh	1	2	0.0929113	2.82319	1	.
model_fit_all_results_smri_area_cdk_tmpolelh_m	tempo_main_vs_tempo_int	area	tmpolelh	m	lh	1	2	0.0350139	4.4445	2	*
model_fit_all_results_smri_area_cdk_tmpolelh_m	timing_main_vs_timing_int	area	tmpolelh	m	lh	1	2	0.310737	1.02754	1
model_fit_all_results_smri_area_cdk_tmpolerh_f	null_vs_tempo_int	area	tmpolerh	f	rh	1	2	0.250387	2.76949	1
model_fit_all_results_smri_area_cdk_tmpolerh_f	null_vs_tempo_main	area	tmpolerh	f	rh	1	2	0.716965	0.13142	1
model_fit_all_results_smri_area_cdk_tmpolerh_f	null_vs_timing_int	area	tmpolerh	f	rh	1	2	0.712624	0.677602	1
model_fit_all_results_smri_area_cdk_tmpolerh_f	null_vs_timing_main	area	tmpolerh	f	rh	1	2	0.21923	1.50941	1
model_fit_all_results_smri_area_cdk_tmpolerh_f	tempo_main_vs_tempo_int	area	tmpolerh	f	rh	1	2	0.10433	2.63807	1
model_fit_all_results_smri_area_cdk_tmpolerh_f	timing_main_vs_timing_int	area	tmpolerh	f	rh	1	2	0.361752	0.831803	1
model_fit_all_results_smri_area_cdk_tmpolerh_m	null_vs_tempo_int	area	tmpolerh	m	rh	1	2	0.250926	2.76519	1
model_fit_all_results_smri_area_cdk_tmpolerh_m	null_vs_tempo_main	area	tmpolerh	m	rh	1	2	0.463128	0.538325	1
model_fit_all_results_smri_area_cdk_tmpolerh_m	null_vs_timing_int	area	tmpolerh	m	rh	1	2	0.240018	2.85409	1
model_fit_all_results_smri_area_cdk_tmpolerh_m	null_vs_timing_main	area	tmpolerh	m	rh	1	2	0.438251	0.600858	1
model_fit_all_results_smri_area_cdk_tmpolerh_m	tempo_main_vs_tempo_int	area	tmpolerh	m	rh	1	2	0.0691316	3.30352	1	.
model_fit_all_results_smri_area_cdk_tmpolerh_m	timing_main_vs_timing_int	area	tmpolerh	m	rh	1	2	0.0630629	3.45494	1	.
model_fit_all_results_smri_area_cdk_total_f	null_vs_tempo_int	area	total	f	NA	1	2	0.0304585	6.98278	2	*
model_fit_all_results_smri_area_cdk_total_f	null_vs_tempo_main	area	total	f	NA	1	2	0.0111777	6.43685	2	*
model_fit_all_results_smri_area_cdk_total_f	null_vs_timing_int	area	total	f	NA	1	2	5.73225e-58	263.608	2	***
model_fit_all_results_smri_area_cdk_total_f	null_vs_timing_main	area	total	f	NA	1	2	6.08678e-11	42.7924	2	***
model_fit_all_results_smri_area_cdk_total_f	tempo_main_vs_tempo_int	area	total	f	NA	1	2	0.459984	0.545933	1
model_fit_all_results_smri_area_cdk_total_f	timing_main_vs_timing_int	area	total	f	NA	1	2	6.00564e-50	220.815	2	***
model_fit_all_results_smri_area_cdk_total_m	null_vs_tempo_int	area	total	m	NA	1	2	0.166063	3.59077	1
model_fit_all_results_smri_area_cdk_total_m	null_vs_tempo_main	area	total	m	NA	1	2	0.630452	0.231448	1
model_fit_all_results_smri_area_cdk_total_m	null_vs_timing_int	area	total	m	NA	1	2	1.10484e-26	119.535	2	***
model_fit_all_results_smri_area_cdk_total_m	null_vs_timing_main	area	total	m	NA	1	2	0.00054037	11.9709	2	***
model_fit_all_results_smri_area_cdk_total_m	tempo_main_vs_tempo_int	area	total	m	NA	1	2	0.0668254	3.35933	1	.
model_fit_all_results_smri_area_cdk_total_m	timing_main_vs_timing_int	area	total	m	NA	1	2	3.34897e-25	107.564	2	***
model_fit_all_results_smri_area_cdk_totallh_f	null_vs_tempo_int	area	totallh	f	lh	1	2	0.0702316	5.31191	1	.
model_fit_all_results_smri_area_cdk_totallh_f	null_vs_tempo_main	area	totallh	f	lh	1	2	0.0132175	6.13977	2	*
model_fit_all_results_smri_area_cdk_totallh_f	null_vs_timing_int	area	totallh	f	lh	1	2	3.60455e-54	246.115	2	***
model_fit_all_results_smri_area_cdk_totallh_f	null_vs_timing_main	area	totallh	f	lh	1	2	1.24916e-10	41.3865	2	***
model_fit_all_results_smri_area_cdk_totallh_f	tempo_main_vs_tempo_int	area	totallh	f	lh	1	2	0.362894	0.827855	1
model_fit_all_results_smri_area_cdk_totallh_f	timing_main_vs_timing_int	area	totallh	f	lh	1	2	1.94122e-46	204.728	2	***
model_fit_all_results_smri_area_cdk_totallh_m	null_vs_tempo_int	area	totallh	m	lh	1	2	0.0644507	5.48371	1	.
model_fit_all_results_smri_area_cdk_totallh_m	null_vs_tempo_main	area	totallh	m	lh	1	2	0.625901	0.237661	1
model_fit_all_results_smri_area_cdk_totallh_m	null_vs_timing_int	area	totallh	m	lh	1	2	7.20601e-27	120.39	2	***
model_fit_all_results_smri_area_cdk_totallh_m	null_vs_timing_main	area	totallh	m	lh	1	2	0.00040828	12.4939	2	***
model_fit_all_results_smri_area_cdk_totallh_m	tempo_main_vs_tempo_int	area	totallh	m	lh	1	2	0.0219967	5.24605	2	*
model_fit_all_results_smri_area_cdk_totallh_m	timing_main_vs_timing_int	area	totallh	m	lh	1	2	2.8328e-25	107.896	2	***
model_fit_all_results_smri_area_cdk_totalrh_f	null_vs_tempo_int	area	totalrh	f	rh	1	2	0.0159112	8.28146	2	*
model_fit_all_results_smri_area_cdk_totalrh_f	null_vs_tempo_main	area	totalrh	f	rh	1	2	0.0101754	6.60392	2	*
model_fit_all_results_smri_area_cdk_totalrh_f	null_vs_timing_int	area	totalrh	f	rh	1	2	6.76845e-54	244.855	2	***
model_fit_all_results_smri_area_cdk_totalrh_f	null_vs_timing_main	area	totalrh	f	rh	1	2	4.44846e-11	43.4059	2	***
model_fit_all_results_smri_area_cdk_totalrh_f	tempo_main_vs_tempo_int	area	totalrh	f	rh	1	2	0.195252	1.67754	1
model_fit_all_results_smri_area_cdk_totalrh_f	timing_main_vs_timing_int	area	totalrh	f	rh	1	2	1.00853e-45	201.449	2	***
model_fit_all_results_smri_area_cdk_totalrh_m	null_vs_tempo_int	area	totalrh	m	rh	1	2	0.547626	1.20433	1
model_fit_all_results_smri_area_cdk_totalrh_m	null_vs_tempo_main	area	totalrh	m	rh	1	2	0.656519	0.19778	1
model_fit_all_results_smri_area_cdk_totalrh_m	null_vs_timing_int	area	totalrh	m	rh	1	2	7.52524e-22	97.2772	2	***
model_fit_all_results_smri_area_cdk_totalrh_m	null_vs_timing_main	area	totalrh	m	rh	1	2	0.000887327	11.049	2	***
model_fit_all_results_smri_area_cdk_totalrh_m	tempo_main_vs_tempo_int	area	totalrh	m	rh	1	2	0.315732	1.00655	1
model_fit_all_results_smri_area_cdk_totalrh_m	timing_main_vs_timing_int	area	totalrh	m	rh	1	2	1.60327e-20	86.2282	2	***
model_fit_all_results_smri_area_cdk_trvtmlh_f	null_vs_tempo_int	area	trvtmlh	f	lh	1	2	0.49995	1.3865	1
model_fit_all_results_smri_area_cdk_trvtmlh_f	null_vs_tempo_main	area	trvtmlh	f	lh	1	2	0.818525	0.052644	1
model_fit_all_results_smri_area_cdk_trvtmlh_f	null_vs_timing_int	area	trvtmlh	f	lh	1	2	0.00550331	10.4048	2	**
model_fit_all_results_smri_area_cdk_trvtmlh_f	null_vs_timing_main	area	trvtmlh	f	lh	1	2	0.224068	1.47812	1
model_fit_all_results_smri_area_cdk_trvtmlh_f	tempo_main_vs_tempo_int	area	trvtmlh	f	lh	1	2	0.230279	1.43914	1
model_fit_all_results_smri_area_cdk_trvtmlh_f	timing_main_vs_timing_int	area	trvtmlh	f	lh	1	2	0.00281034	8.92669	2	**
model_fit_all_results_smri_area_cdk_trvtmlh_m	null_vs_tempo_int	area	trvtmlh	m	lh	1	2	0.34018	2.15656	1
model_fit_all_results_smri_area_cdk_trvtmlh_m	null_vs_tempo_main	area	trvtmlh	m	lh	1	2	0.075044	3.1691	1	.
model_fit_all_results_smri_area_cdk_trvtmlh_m	null_vs_timing_int	area	trvtmlh	m	lh	1	2	0.245266	2.81082	1
model_fit_all_results_smri_area_cdk_trvtmlh_m	null_vs_timing_main	area	trvtmlh	m	lh	1	2	0.213792	1.54556	1
model_fit_all_results_smri_area_cdk_trvtmlh_m	tempo_main_vs_tempo_int	area	trvtmlh	m	lh	1	2	0.314296	1.01254	1
model_fit_all_results_smri_area_cdk_trvtmlh_m	timing_main_vs_timing_int	area	trvtmlh	m	lh	1	2	0.260657	1.26526	1
model_fit_all_results_smri_area_cdk_trvtmrh_f	null_vs_tempo_int	area	trvtmrh	f	rh	1	2	0.273583	2.5923	1
model_fit_all_results_smri_area_cdk_trvtmrh_f	null_vs_tempo_main	area	trvtmrh	f	rh	1	2	0.530774	0.39291	1
model_fit_all_results_smri_area_cdk_trvtmrh_f	null_vs_timing_int	area	trvtmrh	f	rh	1	2	4.44033e-07	29.2547	2	***
model_fit_all_results_smri_area_cdk_trvtmrh_f	null_vs_timing_main	area	trvtmrh	f	rh	1	2	0.00849837	6.92532	2	**
model_fit_all_results_smri_area_cdk_trvtmrh_f	tempo_main_vs_tempo_int	area	trvtmrh	f	rh	1	2	0.0840283	2.98521	1	.
model_fit_all_results_smri_area_cdk_trvtmrh_f	timing_main_vs_timing_int	area	trvtmrh	f	rh	1	2	2.29662e-06	22.3294	2	***
model_fit_all_results_smri_area_cdk_trvtmrh_m	null_vs_tempo_int	area	trvtmrh	m	rh	1	2	0.980951	0.0384657	1
model_fit_all_results_smri_area_cdk_trvtmrh_m	null_vs_tempo_main	area	trvtmrh	m	rh	1	2	0.216226	1.52924	1
model_fit_all_results_smri_area_cdk_trvtmrh_m	null_vs_timing_int	area	trvtmrh	m	rh	1	2	0.80413	0.435989	1
model_fit_all_results_smri_area_cdk_trvtmrh_m	null_vs_timing_main	area	trvtmrh	m	rh	1	2	0.0922341	2.83494	1	.
model_fit_all_results_smri_area_cdk_trvtmrh_m	tempo_main_vs_tempo_int	area	trvtmrh	m	rh	1	2	0.21054	1.56771	1
model_fit_all_results_smri_area_cdk_trvtmrh_m	timing_main_vs_timing_int	area	trvtmrh	m	rh	1	2	0.121417	2.39895	1
model_fit_all_results_smri_thick_cdk_banksstslh_f	null_vs_tempo_int	thick	banksstslh	f	lh	1	2	0.00543998	10.428	2	**
model_fit_all_results_smri_thick_cdk_banksstslh_f	null_vs_tempo_main	thick	banksstslh	f	lh	1	2	0.000173029	14.1034	2	***
model_fit_all_results_smri_thick_cdk_banksstslh_f	null_vs_timing_int	thick	banksstslh	f	lh	1	2	4.69744e-11	47.5628	2	***
model_fit_all_results_smri_thick_cdk_banksstslh_f	null_vs_timing_main	thick	banksstslh	f	lh	1	2	6.38605e-10	38.1998	2	***
model_fit_all_results_smri_thick_cdk_banksstslh_f	tempo_main_vs_tempo_int	thick	banksstslh	f	lh	1	2	0.0552191	3.67546	1	.
model_fit_all_results_smri_thick_cdk_banksstslh_f	timing_main_vs_timing_int	thick	banksstslh	f	lh	1	2	0.00221399	9.36308	2	**
model_fit_all_results_smri_thick_cdk_banksstslh_m	null_vs_tempo_int	thick	banksstslh	m	lh	1	2	0.113322	4.35505	1
model_fit_all_results_smri_thick_cdk_banksstslh_m	null_vs_tempo_main	thick	banksstslh	m	lh	1	2	0.0209144	5.33391	2	*
model_fit_all_results_smri_thick_cdk_banksstslh_m	null_vs_timing_int	thick	banksstslh	m	lh	1	2	0.00605867	10.2125	2	**
model_fit_all_results_smri_thick_cdk_banksstslh_m	null_vs_timing_main	thick	banksstslh	m	lh	1	2	0.0203965	5.37764	2	*
model_fit_all_results_smri_thick_cdk_banksstslh_m	tempo_main_vs_tempo_int	thick	banksstslh	m	lh	1	2	0.322481	0.978858	1
model_fit_all_results_smri_thick_cdk_banksstslh_m	timing_main_vs_timing_int	thick	banksstslh	m	lh	1	2	0.0278893	4.83489	2	*
model_fit_all_results_smri_thick_cdk_banksstsrh_f	null_vs_tempo_int	thick	banksstsrh	f	rh	1	2	0.0429206	6.29681	2	*
model_fit_all_results_smri_thick_cdk_banksstsrh_f	null_vs_tempo_main	thick	banksstsrh	f	rh	1	2	0.00259389	9.07316	2	**
model_fit_all_results_smri_thick_cdk_banksstsrh_f	null_vs_timing_int	thick	banksstsrh	f	rh	1	2	9.49699e-08	32.3394	2	***
model_fit_all_results_smri_thick_cdk_banksstsrh_f	null_vs_timing_main	thick	banksstsrh	f	rh	1	2	9.03687e-05	15.328	2	***
model_fit_all_results_smri_thick_cdk_banksstsrh_f	tempo_main_vs_tempo_int	thick	banksstsrh	f	rh	1	2	0.0956659	2.77635	1	.
model_fit_all_results_smri_thick_cdk_banksstsrh_f	timing_main_vs_timing_int	thick	banksstsrh	f	rh	1	2	3.71552e-05	17.0114	2	***
model_fit_all_results_smri_thick_cdk_banksstsrh_m	null_vs_tempo_int	thick	banksstsrh	m	rh	1	2	0.52239	1.29868	1
model_fit_all_results_smri_thick_cdk_banksstsrh_m	null_vs_tempo_main	thick	banksstsrh	m	rh	1	2	0.181916	1.7819	1
model_fit_all_results_smri_thick_cdk_banksstsrh_m	null_vs_timing_int	thick	banksstsrh	m	rh	1	2	7.91742e-05	18.8877	2	***
model_fit_all_results_smri_thick_cdk_banksstsrh_m	null_vs_timing_main	thick	banksstsrh	m	rh	1	2	0.147121	2.10185	1
model_fit_all_results_smri_thick_cdk_banksstsrh_m	tempo_main_vs_tempo_int	thick	banksstsrh	m	rh	1	2	0.0792323	3.08058	1	.
model_fit_all_results_smri_thick_cdk_banksstsrh_m	timing_main_vs_timing_int	thick	banksstsrh	m	rh	1	2	4.18436e-05	16.7859	2	***
model_fit_all_results_smri_thick_cdk_cdacatelh_f	null_vs_tempo_int	thick	cdacatelh	f	lh	1	2	0.156705	3.70678	1
model_fit_all_results_smri_thick_cdk_cdacatelh_f	null_vs_tempo_main	thick	cdacatelh	f	lh	1	2	0.792078	0.0694919	1
model_fit_all_results_smri_thick_cdk_cdacatelh_f	null_vs_timing_int	thick	cdacatelh	f	lh	1	2	0.366494	2.00754	1
model_fit_all_results_smri_thick_cdk_cdacatelh_f	null_vs_timing_main	thick	cdacatelh	f	lh	1	2	0.0140666	6.02976	2	*
model_fit_all_results_smri_thick_cdk_cdacatelh_f	tempo_main_vs_tempo_int	thick	cdacatelh	f	lh	1	2	0.0519843	3.77627	1	.
model_fit_all_results_smri_thick_cdk_cdacatelh_f	timing_main_vs_timing_int	thick	cdacatelh	f	lh	1	2	0.0449046	4.02222	2	*
model_fit_all_results_smri_thick_cdk_cdacatelh_m	null_vs_tempo_int	thick	cdacatelh	m	lh	1	2	0.165671	3.5955	1
model_fit_all_results_smri_thick_cdk_cdacatelh_m	null_vs_tempo_main	thick	cdacatelh	m	lh	1	2	0.932764	0.007118	1
model_fit_all_results_smri_thick_cdk_cdacatelh_m	null_vs_timing_int	thick	cdacatelh	m	lh	1	2	0.17921	3.43839	1
model_fit_all_results_smri_thick_cdk_cdacatelh_m	null_vs_timing_main	thick	cdacatelh	m	lh	1	2	0.74126	0.109023	1
model_fit_all_results_smri_thick_cdk_cdacatelh_m	tempo_main_vs_tempo_int	thick	cdacatelh	m	lh	1	2	0.0581848	3.58838	1	.
model_fit_all_results_smri_thick_cdk_cdacatelh_m	timing_main_vs_timing_int	thick	cdacatelh	m	lh	1	2	0.0596384	3.54741	1	.
model_fit_all_results_smri_thick_cdk_cdacaterh_f	null_vs_tempo_int	thick	cdacaterh	f	rh	1	2	0.452722	1.58495	1
model_fit_all_results_smri_thick_cdk_cdacaterh_f	null_vs_tempo_main	thick	cdacaterh	f	rh	1	2	0.131102	2.27941	1
model_fit_all_results_smri_thick_cdk_cdacaterh_f	null_vs_timing_int	thick	cdacaterh	f	rh	1	2	0.17788	3.45329	1
model_fit_all_results_smri_thick_cdk_cdacaterh_f	null_vs_timing_main	thick	cdacaterh	f	rh	1	2	0.377107	0.780111	1
model_fit_all_results_smri_thick_cdk_cdacaterh_f	tempo_main_vs_tempo_int	thick	cdacaterh	f	rh	1	2	0.0493219	3.86436	2	*
model_fit_all_results_smri_thick_cdk_cdacaterh_f	timing_main_vs_timing_int	thick	cdacaterh	f	rh	1	2	0.0396359	4.2334	2	*
model_fit_all_results_smri_thick_cdk_cdacaterh_m	null_vs_tempo_int	thick	cdacaterh	m	rh	1	2	0.155027	3.72831	1
model_fit_all_results_smri_thick_cdk_cdacaterh_m	null_vs_tempo_main	thick	cdacaterh	m	rh	1	2	0.558836	0.341724	1
model_fit_all_results_smri_thick_cdk_cdacaterh_m	null_vs_timing_int	thick	cdacaterh	m	rh	1	2	0.123469	4.18354	1
model_fit_all_results_smri_thick_cdk_cdacaterh_m	null_vs_timing_main	thick	cdacaterh	m	rh	1	2	0.699439	0.149056	1
model_fit_all_results_smri_thick_cdk_cdacaterh_m	tempo_main_vs_tempo_int	thick	cdacaterh	m	rh	1	2	0.0436505	4.07003	2	*
model_fit_all_results_smri_thick_cdk_cdacaterh_m	timing_main_vs_timing_int	thick	cdacaterh	m	rh	1	2	0.0373893	4.33259	2	*
model_fit_all_results_smri_thick_cdk_cdmdfrlh_f	null_vs_tempo_int	thick	cdmdfrlh	f	lh	1	2	0.44608	1.61451	1
model_fit_all_results_smri_thick_cdk_cdmdfrlh_f	null_vs_tempo_main	thick	cdmdfrlh	f	lh	1	2	0.138634	2.19305	1
model_fit_all_results_smri_thick_cdk_cdmdfrlh_f	null_vs_timing_int	thick	cdmdfrlh	f	lh	1	2	0.0132856	8.64214	2	*
model_fit_all_results_smri_thick_cdk_cdmdfrlh_f	null_vs_timing_main	thick	cdmdfrlh	f	lh	1	2	0.0628706	3.45999	1	.
model_fit_all_results_smri_thick_cdk_cdmdfrlh_f	tempo_main_vs_tempo_int	thick	cdmdfrlh	f	lh	1	2	0.0510215	3.80757	1	.
model_fit_all_results_smri_thick_cdk_cdmdfrlh_f	timing_main_vs_timing_int	thick	cdmdfrlh	f	lh	1	2	0.0228201	5.18215	2	*
model_fit_all_results_smri_thick_cdk_cdmdfrlh_m	null_vs_tempo_int	thick	cdmdfrlh	m	lh	1	2	0.300592	2.404	1
model_fit_all_results_smri_thick_cdk_cdmdfrlh_m	null_vs_tempo_main	thick	cdmdfrlh	m	lh	1	2	0.404559	0.694734	1
model_fit_all_results_smri_thick_cdk_cdmdfrlh_m	null_vs_timing_int	thick	cdmdfrlh	m	lh	1	2	0.0217941	7.65223	2	*
model_fit_all_results_smri_thick_cdk_cdmdfrlh_m	null_vs_timing_main	thick	cdmdfrlh	m	lh	1	2	0.0302598	4.69447	2	*
model_fit_all_results_smri_thick_cdk_cdmdfrlh_m	tempo_main_vs_tempo_int	thick	cdmdfrlh	m	lh	1	2	0.0783531	3.09874	1	.
model_fit_all_results_smri_thick_cdk_cdmdfrlh_m	timing_main_vs_timing_int	thick	cdmdfrlh	m	lh	1	2	0.0854664	2.95776	1	.
model_fit_all_results_smri_thick_cdk_cdmdfrrh_f	null_vs_tempo_int	thick	cdmdfrrh	f	rh	1	2	0.751861	0.570408	1
model_fit_all_results_smri_thick_cdk_cdmdfrrh_f	null_vs_tempo_main	thick	cdmdfrrh	f	rh	1	2	0.149213	2.08028	1
model_fit_all_results_smri_thick_cdk_cdmdfrrh_f	null_vs_timing_int	thick	cdmdfrrh	f	rh	1	2	0.000199514	17.0393	2	***
model_fit_all_results_smri_thick_cdk_cdmdfrrh_f	null_vs_timing_main	thick	cdmdfrrh	f	rh	1	2	0.000270676	13.2631	2	***
model_fit_all_results_smri_thick_cdk_cdmdfrrh_f	tempo_main_vs_tempo_int	thick	cdmdfrrh	f	rh	1	2	0.103505	2.65069	1
model_fit_all_results_smri_thick_cdk_cdmdfrrh_f	timing_main_vs_timing_int	thick	cdmdfrrh	f	rh	1	2	0.0519894	3.77611	1	.
model_fit_all_results_smri_thick_cdk_cdmdfrrh_m	null_vs_tempo_int	thick	cdmdfrrh	m	rh	1	2	0.45536	1.57334	1
model_fit_all_results_smri_thick_cdk_cdmdfrrh_m	null_vs_tempo_main	thick	cdmdfrrh	m	rh	1	2	0.818251	0.0528058	1
model_fit_all_results_smri_thick_cdk_cdmdfrrh_m	null_vs_timing_int	thick	cdmdfrrh	m	rh	1	2	0.00399816	11.0438	2	**
model_fit_all_results_smri_thick_cdk_cdmdfrrh_m	null_vs_timing_main	thick	cdmdfrrh	m	rh	1	2	0.0736624	3.19946	1	.
model_fit_all_results_smri_thick_cdk_cdmdfrrh_m	tempo_main_vs_tempo_int	thick	cdmdfrrh	m	rh	1	2	0.202238	1.62614	1
model_fit_all_results_smri_thick_cdk_cdmdfrrh_m	timing_main_vs_timing_int	thick	cdmdfrrh	m	rh	1	2	0.00509789	7.84438	2	**
model_fit_all_results_smri_thick_cdk_cuneuslh_f	null_vs_tempo_int	thick	cuneuslh	f	lh	1	2	0.299248	2.41297	1
model_fit_all_results_smri_thick_cdk_cuneuslh_f	null_vs_tempo_main	thick	cuneuslh	f	lh	1	2	0.00969426	6.69023	2	**
model_fit_all_results_smri_thick_cdk_cuneuslh_f	null_vs_timing_int	thick	cuneuslh	f	lh	1	2	2.31259e-07	30.5595	2	***
model_fit_all_results_smri_thick_cdk_cuneuslh_f	null_vs_timing_main	thick	cuneuslh	f	lh	1	2	1.27904e-05	19.0415	2	***
model_fit_all_results_smri_thick_cdk_cuneuslh_f	tempo_main_vs_tempo_int	thick	cuneuslh	f	lh	1	2	0.0386254	4.27727	2	*
model_fit_all_results_smri_thick_cdk_cuneuslh_f	timing_main_vs_timing_int	thick	cuneuslh	f	lh	1	2	0.000689283	11.5179	2	***
model_fit_all_results_smri_thick_cdk_cuneuslh_m	null_vs_tempo_int	thick	cuneuslh	m	lh	1	2	0.229095	2.94724	1
model_fit_all_results_smri_thick_cdk_cuneuslh_m	null_vs_tempo_main	thick	cuneuslh	m	lh	1	2	0.100939	2.69064	1
model_fit_all_results_smri_thick_cdk_cuneuslh_m	null_vs_timing_int	thick	cuneuslh	m	lh	1	2	0.0157832	8.29762	2	*
model_fit_all_results_smri_thick_cdk_cuneuslh_m	null_vs_timing_main	thick	cuneuslh	m	lh	1	2	0.00156478	10.0007	2	**
model_fit_all_results_smri_thick_cdk_cuneuslh_m	tempo_main_vs_tempo_int	thick	cuneuslh	m	lh	1	2	0.612467	0.256598	1
model_fit_all_results_smri_thick_cdk_cuneuslh_m	timing_main_vs_timing_int	thick	cuneuslh	m	lh	1	2	0.191881	1.70312	1
model_fit_all_results_smri_thick_cdk_cuneusrh_f	null_vs_tempo_int	thick	cuneusrh	f	rh	1	2	0.0462103	6.1491	2	*
model_fit_all_results_smri_thick_cdk_cuneusrh_f	null_vs_tempo_main	thick	cuneusrh	f	rh	1	2	0.00124039	10.4292	2	**
model_fit_all_results_smri_thick_cdk_cuneusrh_f	null_vs_timing_int	thick	cuneusrh	f	rh	1	2	5.88184e-08	33.2976	2	***
model_fit_all_results_smri_thick_cdk_cuneusrh_f	null_vs_timing_main	thick	cuneusrh	f	rh	1	2	5.43397e-08	29.5554	2	***
model_fit_all_results_smri_thick_cdk_cuneusrh_f	tempo_main_vs_tempo_int	thick	cuneusrh	f	rh	1	2	0.0385614	4.28009	2	*
model_fit_all_results_smri_thick_cdk_cuneusrh_f	timing_main_vs_timing_int	thick	cuneusrh	f	rh	1	2	0.0530553	3.74217	1	.
model_fit_all_results_smri_thick_cdk_cuneusrh_m	null_vs_tempo_int	thick	cuneusrh	m	rh	1	2	0.573027	1.11364	1
model_fit_all_results_smri_thick_cdk_cuneusrh_m	null_vs_tempo_main	thick	cuneusrh	m	rh	1	2	0.12365	2.37047	1
model_fit_all_results_smri_thick_cdk_cuneusrh_m	null_vs_timing_int	thick	cuneusrh	m	rh	1	2	0.00170629	12.7469	2	**
model_fit_all_results_smri_thick_cdk_cuneusrh_m	null_vs_timing_main	thick	cuneusrh	m	rh	1	2	0.000196302	13.8662	2	***
model_fit_all_results_smri_thick_cdk_cuneusrh_m	tempo_main_vs_tempo_int	thick	cuneusrh	m	rh	1	2	0.0619606	3.48411	1	.
model_fit_all_results_smri_thick_cdk_cuneusrh_m	timing_main_vs_timing_int	thick	cuneusrh	m	rh	1	2	0.29007	1.11929	1
model_fit_all_results_smri_thick_cdk_ehinallh_f	null_vs_tempo_int	thick	ehinallh	f	lh	1	2	0.1939	3.28082	1
model_fit_all_results_smri_thick_cdk_ehinallh_f	null_vs_tempo_main	thick	ehinallh	f	lh	1	2	0.417445	0.657497	1
model_fit_all_results_smri_thick_cdk_ehinallh_f	null_vs_timing_int	thick	ehinallh	f	lh	1	2	0.0079169	9.67751	2	**
model_fit_all_results_smri_thick_cdk_ehinallh_f	null_vs_timing_main	thick	ehinallh	f	lh	1	2	0.000380235	12.6269	2	***
model_fit_all_results_smri_thick_cdk_ehinallh_f	tempo_main_vs_tempo_int	thick	ehinallh	f	lh	1	2	0.0471979	3.93832	2	*
model_fit_all_results_smri_thick_cdk_ehinallh_f	timing_main_vs_timing_int	thick	ehinallh	f	lh	1	2	0.08591	2.94939	1	.
model_fit_all_results_smri_thick_cdk_ehinallh_m	null_vs_tempo_int	thick	ehinallh	m	lh	1	2	0.655064	0.846043	1
model_fit_all_results_smri_thick_cdk_ehinallh_m	null_vs_tempo_main	thick	ehinallh	m	lh	1	2	0.153112	2.04097	1
model_fit_all_results_smri_thick_cdk_ehinallh_m	null_vs_timing_int	thick	ehinallh	m	lh	1	2	0.000593289	14.8597	2	***
model_fit_all_results_smri_thick_cdk_ehinallh_m	null_vs_timing_main	thick	ehinallh	m	lh	1	2	3.82978e-05	16.9539	2	***
model_fit_all_results_smri_thick_cdk_ehinallh_m	tempo_main_vs_tempo_int	thick	ehinallh	m	lh	1	2	0.0892964	2.88701	1	.
model_fit_all_results_smri_thick_cdk_ehinallh_m	timing_main_vs_timing_int	thick	ehinallh	m	lh	1	2	0.147851	2.09428	1
model_fit_all_results_smri_thick_cdk_ehinalrh_f	null_vs_tempo_int	thick	ehinalrh	f	rh	1	2	0.164767	3.60645	1
model_fit_all_results_smri_thick_cdk_ehinalrh_f	null_vs_tempo_main	thick	ehinalrh	f	rh	1	2	0.818624	0.0525854	1
model_fit_all_results_smri_thick_cdk_ehinalrh_f	null_vs_timing_int	thick	ehinalrh	f	rh	1	2	0.221908	3.01098	1
model_fit_all_results_smri_thick_cdk_ehinalrh_f	null_vs_timing_main	thick	ehinalrh	f	rh	1	2	0.0397548	4.22832	2	*
model_fit_all_results_smri_thick_cdk_ehinalrh_f	tempo_main_vs_tempo_int	thick	ehinalrh	f	rh	1	2	0.055766	3.65903	1	.
model_fit_all_results_smri_thick_cdk_ehinalrh_f	timing_main_vs_timing_int	thick	ehinalrh	f	rh	1	2	0.269884	1.21734	1
model_fit_all_results_smri_thick_cdk_ehinalrh_m	null_vs_tempo_int	thick	ehinalrh	m	rh	1	2	0.246971	2.79697	1
model_fit_all_results_smri_thick_cdk_ehinalrh_m	null_vs_tempo_main	thick	ehinalrh	m	rh	1	2	0.443325	0.587662	1
model_fit_all_results_smri_thick_cdk_ehinalrh_m	null_vs_timing_int	thick	ehinalrh	m	rh	1	2	0.0410018	6.38828	2	*
model_fit_all_results_smri_thick_cdk_ehinalrh_m	null_vs_timing_main	thick	ehinalrh	m	rh	1	2	0.010095	6.61806	2	*
model_fit_all_results_smri_thick_cdk_ehinalrh_m	tempo_main_vs_tempo_int	thick	ehinalrh	m	rh	1	2	0.065807	3.38463	1	.
model_fit_all_results_smri_thick_cdk_ehinalrh_m	timing_main_vs_timing_int	thick	ehinalrh	m	rh	1	2	0.631685	0.229782	1
model_fit_all_results_smri_thick_cdk_frpolelh_f	null_vs_tempo_int	thick	frpolelh	f	lh	1	2	0.0140505	8.53019	2	*
model_fit_all_results_smri_thick_cdk_frpolelh_f	null_vs_tempo_main	thick	frpolelh	f	lh	1	2	0.00183313	9.70955	2	**
model_fit_all_results_smri_thick_cdk_frpolelh_f	null_vs_timing_int	thick	frpolelh	f	lh	1	2	0.764183	0.537895	1
model_fit_all_results_smri_thick_cdk_frpolelh_f	null_vs_timing_main	thick	frpolelh	f	lh	1	2	0.0703633	3.27452	1	.
model_fit_all_results_smri_thick_cdk_frpolelh_f	tempo_main_vs_tempo_int	thick	frpolelh	f	lh	1	2	0.277488	1.17935	1
model_fit_all_results_smri_thick_cdk_frpolelh_f	timing_main_vs_timing_int	thick	frpolelh	f	lh	1	2	0.0980714	2.73663	1	.
model_fit_all_results_smri_thick_cdk_frpolelh_m	null_vs_tempo_int	thick	frpolelh	m	lh	1	2	0.20867	3.134	1
model_fit_all_results_smri_thick_cdk_frpolelh_m	null_vs_tempo_main	thick	frpolelh	m	lh	1	2	0.714428	0.133894	1
model_fit_all_results_smri_thick_cdk_frpolelh_m	null_vs_timing_int	thick	frpolelh	m	lh	1	2	0.530563	1.26763	1
model_fit_all_results_smri_thick_cdk_frpolelh_m	null_vs_timing_main	thick	frpolelh	m	lh	1	2	0.249121	1.32823	1
model_fit_all_results_smri_thick_cdk_frpolelh_m	tempo_main_vs_tempo_int	thick	frpolelh	m	lh	1	2	0.0706483	3.26789	1	.
model_fit_all_results_smri_thick_cdk_frpolelh_m	timing_main_vs_timing_int	thick	frpolelh	m	lh	1	2	0.107143	2.59586	1
model_fit_all_results_smri_thick_cdk_frpolerh_f	null_vs_tempo_int	thick	frpolerh	f	rh	1	2	0.749754	0.576021	1
model_fit_all_results_smri_thick_cdk_frpolerh_f	null_vs_tempo_main	thick	frpolerh	f	rh	1	2	0.0543894	3.70071	1	.
model_fit_all_results_smri_thick_cdk_frpolerh_f	null_vs_timing_int	thick	frpolerh	f	rh	1	2	0.255201	2.73141	1
model_fit_all_results_smri_thick_cdk_frpolerh_f	null_vs_timing_main	thick	frpolerh	f	rh	1	2	0.164524	1.93215	1
model_fit_all_results_smri_thick_cdk_frpolerh_f	tempo_main_vs_tempo_int	thick	frpolerh	f	rh	1	2	0.0386376	4.27673	2	*
model_fit_all_results_smri_thick_cdk_frpolerh_f	timing_main_vs_timing_int	thick	frpolerh	f	rh	1	2	0.0308093	4.66356	2	*
model_fit_all_results_smri_thick_cdk_frpolerh_m	null_vs_tempo_int	thick	frpolerh	m	rh	1	2	0.204606	3.17334	1
model_fit_all_results_smri_thick_cdk_frpolerh_m	null_vs_tempo_main	thick	frpolerh	m	rh	1	2	0.690435	0.158615	1
model_fit_all_results_smri_thick_cdk_frpolerh_m	null_vs_timing_int	thick	frpolerh	m	rh	1	2	0.497917	1.39464	1
model_fit_all_results_smri_thick_cdk_frpolerh_m	null_vs_timing_main	thick	frpolerh	m	rh	1	2	0.0547505	3.68967	1	.
model_fit_all_results_smri_thick_cdk_frpolerh_m	tempo_main_vs_tempo_int	thick	frpolerh	m	rh	1	2	0.0825116	3.01472	1	.
model_fit_all_results_smri_thick_cdk_frpolerh_m	timing_main_vs_timing_int	thick	frpolerh	m	rh	1	2	0.129789	2.29503	1
model_fit_all_results_smri_thick_cdk_fusiformlh_f	null_vs_tempo_int	thick	fusiformlh	f	lh	1	2	0.000109853	18.2327	2	***
model_fit_all_results_smri_thick_cdk_fusiformlh_f	null_vs_tempo_main	thick	fusiformlh	f	lh	1	2	1.98711e-06	22.6075	2	***
model_fit_all_results_smri_thick_cdk_fusiformlh_f	null_vs_timing_int	thick	fusiformlh	f	lh	1	2	1.07666e-09	41.2988	2	***
model_fit_all_results_smri_thick_cdk_fusiformlh_f	null_vs_timing_main	thick	fusiformlh	f	lh	1	2	1.65098e-10	40.8414	2	***
model_fit_all_results_smri_thick_cdk_fusiformlh_f	tempo_main_vs_tempo_int	thick	fusiformlh	f	lh	1	2	0.0364757	4.37473	2	*
model_fit_all_results_smri_thick_cdk_fusiformlh_f	timing_main_vs_timing_int	thick	fusiformlh	f	lh	1	2	0.498843	0.457397	1
model_fit_all_results_smri_thick_cdk_fusiformlh_m	null_vs_tempo_int	thick	fusiformlh	m	lh	1	2	0.473974	1.49321	1
model_fit_all_results_smri_thick_cdk_fusiformlh_m	null_vs_tempo_main	thick	fusiformlh	m	lh	1	2	0.231877	1.42931	1
model_fit_all_results_smri_thick_cdk_fusiformlh_m	null_vs_timing_int	thick	fusiformlh	m	lh	1	2	0.0161075	8.25695	2	*
model_fit_all_results_smri_thick_cdk_fusiformlh_m	null_vs_timing_main	thick	fusiformlh	m	lh	1	2	0.000536868	11.983	2	***
model_fit_all_results_smri_thick_cdk_fusiformlh_m	tempo_main_vs_tempo_int	thick	fusiformlh	m	lh	1	2	0.0873515	2.92252	1	.
model_fit_all_results_smri_thick_cdk_fusiformlh_m	timing_main_vs_timing_int	thick	fusiformlh	m	lh	1	2	0.0535683	3.7261	1	.
model_fit_all_results_smri_thick_cdk_fusiformrh_f	null_vs_tempo_int	thick	fusiformrh	f	rh	1	2	0.0057196	10.3277	2	**
model_fit_all_results_smri_thick_cdk_fusiformrh_f	null_vs_tempo_main	thick	fusiformrh	f	rh	1	2	0.000484639	12.1739	2	***
model_fit_all_results_smri_thick_cdk_fusiformrh_f	null_vs_timing_int	thick	fusiformrh	f	rh	1	2	1.38101e-09	40.8009	2	***
model_fit_all_results_smri_thick_cdk_fusiformrh_f	null_vs_timing_main	thick	fusiformrh	f	rh	1	2	1.24711e-10	41.3897	2	***
model_fit_all_results_smri_thick_cdk_fusiformrh_f	tempo_main_vs_tempo_int	thick	fusiformrh	f	rh	1	2	0.174232	1.84615	1
model_fit_all_results_smri_thick_cdk_fusiformrh_f	timing_main_vs_timing_int	thick	fusiformrh	f	rh	1	2	0.442871	0.588834	1
model_fit_all_results_smri_thick_cdk_fusiformrh_m	null_vs_tempo_int	thick	fusiformrh	m	rh	1	2	0.0898663	4.81886	1	.
model_fit_all_results_smri_thick_cdk_fusiformrh_m	null_vs_tempo_main	thick	fusiformrh	m	rh	1	2	0.0349478	4.44772	2	*
model_fit_all_results_smri_thick_cdk_fusiformrh_m	null_vs_timing_int	thick	fusiformrh	m	rh	1	2	0.0598177	5.63291	1	.
model_fit_all_results_smri_thick_cdk_fusiformrh_m	null_vs_timing_main	thick	fusiformrh	m	rh	1	2	0.00374549	8.40326	2	**
model_fit_all_results_smri_thick_cdk_fusiformrh_m	tempo_main_vs_tempo_int	thick	fusiformrh	m	rh	1	2	0.542383	0.37114	1
model_fit_all_results_smri_thick_cdk_fusiformrh_m	timing_main_vs_timing_int	thick	fusiformrh	m	rh	1	2	0.0960251	2.77035	1	.
model_fit_all_results_smri_thick_cdk_ifpllh_f	null_vs_tempo_int	thick	ifpllh	f	lh	1	2	0.000319243	16.0991	2	***
model_fit_all_results_smri_thick_cdk_ifpllh_f	null_vs_tempo_main	thick	ifpllh	f	lh	1	2	8.07205e-06	19.9207	2	***
model_fit_all_results_smri_thick_cdk_ifpllh_f	null_vs_timing_int	thick	ifpllh	f	lh	1	2	5.2352e-20	88.7926	2	***
model_fit_all_results_smri_thick_cdk_ifpllh_f	null_vs_timing_main	thick	ifpllh	f	lh	1	2	9.10702e-12	46.5118	2	***
model_fit_all_results_smri_thick_cdk_ifpllh_f	tempo_main_vs_tempo_int	thick	ifpllh	f	lh	1	2	0.0505956	3.82161	1	.
model_fit_all_results_smri_thick_cdk_ifpllh_f	timing_main_vs_timing_int	thick	ifpllh	f	lh	1	2	7.90637e-11	42.2808	2	***
model_fit_all_results_smri_thick_cdk_ifpllh_m	null_vs_tempo_int	thick	ifpllh	m	lh	1	2	0.979841	0.0407296	1
model_fit_all_results_smri_thick_cdk_ifpllh_m	null_vs_tempo_main	thick	ifpllh	m	lh	1	2	0.159849	1.97565	1
model_fit_all_results_smri_thick_cdk_ifpllh_m	null_vs_timing_int	thick	ifpllh	m	lh	1	2	2.29289e-10	44.3921	2	***
model_fit_all_results_smri_thick_cdk_ifpllh_m	null_vs_timing_main	thick	ifpllh	m	lh	1	2	2.14164e-07	26.9009	2	***
model_fit_all_results_smri_thick_cdk_ifpllh_m	tempo_main_vs_tempo_int	thick	ifpllh	m	lh	1	2	0.164221	1.93492	1
model_fit_all_results_smri_thick_cdk_ifpllh_m	timing_main_vs_timing_int	thick	ifpllh	m	lh	1	2	2.88637e-05	17.4912	2	***
model_fit_all_results_smri_thick_cdk_ifplrh_f	null_vs_tempo_int	thick	ifplrh	f	rh	1	2	0.166309	3.58782	1
model_fit_all_results_smri_thick_cdk_ifplrh_f	null_vs_tempo_main	thick	ifplrh	f	rh	1	2	0.00369678	8.42706	2	**
model_fit_all_results_smri_thick_cdk_ifplrh_f	null_vs_timing_int	thick	ifplrh	f	rh	1	2	1.21805e-08	36.4469	2	***
model_fit_all_results_smri_thick_cdk_ifplrh_f	null_vs_timing_main	thick	ifplrh	f	rh	1	2	2.18822e-06	22.4223	2	***
model_fit_all_results_smri_thick_cdk_ifplrh_f	tempo_main_vs_tempo_int	thick	ifplrh	f	rh	1	2	0.0278192	4.83924	2	*
model_fit_all_results_smri_thick_cdk_ifplrh_f	timing_main_vs_timing_int	thick	ifplrh	f	rh	1	2	0.000180436	14.0246	2	***
model_fit_all_results_smri_thick_cdk_ifplrh_m	null_vs_tempo_int	thick	ifplrh	m	rh	1	2	0.723292	0.647883	1
model_fit_all_results_smri_thick_cdk_ifplrh_m	null_vs_tempo_main	thick	ifplrh	m	rh	1	2	0.113008	2.51164	1
model_fit_all_results_smri_thick_cdk_ifplrh_m	null_vs_timing_int	thick	ifplrh	m	rh	1	2	0.000932012	13.9563	2	***
model_fit_all_results_smri_thick_cdk_ifplrh_m	null_vs_timing_main	thick	ifplrh	m	rh	1	2	0.00382851	8.36341	2	**
model_fit_all_results_smri_thick_cdk_ifplrh_m	tempo_main_vs_tempo_int	thick	ifplrh	m	rh	1	2	0.0754853	3.15952	1	.
model_fit_all_results_smri_thick_cdk_ifplrh_m	timing_main_vs_timing_int	thick	ifplrh	m	rh	1	2	0.0180332	5.59292	2	*
model_fit_all_results_smri_thick_cdk_iftmlh_f	null_vs_tempo_int	thick	iftmlh	f	lh	1	2	0.00550098	10.4057	2	**
model_fit_all_results_smri_thick_cdk_iftmlh_f	null_vs_tempo_main	thick	iftmlh	f	lh	1	2	9.74167e-05	15.1861	2	***
model_fit_all_results_smri_thick_cdk_iftmlh_f	null_vs_timing_int	thick	iftmlh	f	lh	1	2	1.20075e-06	27.2651	2	***
model_fit_all_results_smri_thick_cdk_iftmlh_f	null_vs_timing_main	thick	iftmlh	f	lh	1	2	9.92547e-08	28.3885	2	***
model_fit_all_results_smri_thick_cdk_iftmlh_f	tempo_main_vs_tempo_int	thick	iftmlh	f	lh	1	2	0.0287844	4.78046	2	*
model_fit_all_results_smri_thick_cdk_iftmlh_f	timing_main_vs_timing_int	thick	iftmlh	f	lh	1	2	0.2892	1.12334	1
model_fit_all_results_smri_thick_cdk_iftmlh_m	null_vs_tempo_int	thick	iftmlh	m	lh	1	2	0.482993	1.4555	1
model_fit_all_results_smri_thick_cdk_iftmlh_m	null_vs_tempo_main	thick	iftmlh	m	lh	1	2	0.0321272	4.5917	2	*
model_fit_all_results_smri_thick_cdk_iftmlh_m	null_vs_timing_int	thick	iftmlh	m	lh	1	2	4.47599e-05	20.0284	2	***
model_fit_all_results_smri_thick_cdk_iftmlh_m	null_vs_timing_main	thick	iftmlh	m	lh	1	2	2.76901e-06	21.9703	2	***
model_fit_all_results_smri_thick_cdk_iftmlh_m	tempo_main_vs_tempo_int	thick	iftmlh	m	lh	1	2	0.0765723	3.13619	1	.
model_fit_all_results_smri_thick_cdk_iftmlh_m	timing_main_vs_timing_int	thick	iftmlh	m	lh	1	2	0.163461	1.94191	1
model_fit_all_results_smri_thick_cdk_iftmrh_f	null_vs_tempo_int	thick	iftmrh	f	rh	1	2	0.0228358	7.55886	2	*
model_fit_all_results_smri_thick_cdk_iftmrh_f	null_vs_tempo_main	thick	iftmrh	f	rh	1	2	0.00309575	8.75016	2	**
model_fit_all_results_smri_thick_cdk_iftmrh_f	null_vs_timing_int	thick	iftmrh	f	rh	1	2	1.24712e-06	27.1893	2	***
model_fit_all_results_smri_thick_cdk_iftmrh_f	null_vs_timing_main	thick	iftmrh	f	rh	1	2	2.48153e-07	26.6162	2	***
model_fit_all_results_smri_thick_cdk_iftmrh_f	tempo_main_vs_tempo_int	thick	iftmrh	f	rh	1	2	0.275066	1.19131	1
model_fit_all_results_smri_thick_cdk_iftmrh_f	timing_main_vs_timing_int	thick	iftmrh	f	rh	1	2	0.449018	0.573129	1
model_fit_all_results_smri_thick_cdk_iftmrh_m	null_vs_tempo_int	thick	iftmrh	m	rh	1	2	0.766544	0.531728	1
model_fit_all_results_smri_thick_cdk_iftmrh_m	null_vs_tempo_main	thick	iftmrh	m	rh	1	2	0.181401	1.78611	1
model_fit_all_results_smri_thick_cdk_iftmrh_m	null_vs_timing_int	thick	iftmrh	m	rh	1	2	0.000111456	18.2038	2	***
model_fit_all_results_smri_thick_cdk_iftmrh_m	null_vs_timing_main	thick	iftmrh	m	rh	1	2	3.40414e-06	21.5741	2	***
model_fit_all_results_smri_thick_cdk_iftmrh_m	tempo_main_vs_tempo_int	thick	iftmrh	m	rh	1	2	0.127898	2.31784	1
model_fit_all_results_smri_thick_cdk_iftmrh_m	timing_main_vs_timing_int	thick	iftmrh	m	rh	1	2	0.0663796	3.37035	1	.
model_fit_all_results_smri_thick_cdk_ihcatelh_f	null_vs_tempo_int	thick	ihcatelh	f	lh	1	2	0.385823	1.90475	1
model_fit_all_results_smri_thick_cdk_ihcatelh_f	null_vs_tempo_main	thick	ihcatelh	f	lh	1	2	0.182764	1.77501	1
model_fit_all_results_smri_thick_cdk_ihcatelh_f	null_vs_timing_int	thick	ihcatelh	f	lh	1	2	2.27542e-14	62.8281	2	***
model_fit_all_results_smri_thick_cdk_ihcatelh_f	null_vs_timing_main	thick	ihcatelh	f	lh	1	2	0.000107945	14.9924	2	***
model_fit_all_results_smri_thick_cdk_ihcatelh_f	tempo_main_vs_tempo_int	thick	ihcatelh	f	lh	1	2	0.0550768	3.67976	1	.
model_fit_all_results_smri_thick_cdk_ihcatelh_f	timing_main_vs_timing_int	thick	ihcatelh	f	lh	1	2	4.63487e-12	47.8356	2	***
model_fit_all_results_smri_thick_cdk_ihcatelh_m	null_vs_tempo_int	thick	ihcatelh	m	lh	1	2	0.86645	0.286703	1
model_fit_all_results_smri_thick_cdk_ihcatelh_m	null_vs_tempo_main	thick	ihcatelh	m	lh	1	2	0.0430945	4.09169	2	*
model_fit_all_results_smri_thick_cdk_ihcatelh_m	null_vs_timing_int	thick	ihcatelh	m	lh	1	2	0.452892	1.5842	1
model_fit_all_results_smri_thick_cdk_ihcatelh_m	null_vs_timing_main	thick	ihcatelh	m	lh	1	2	0.411436	0.674648	1
model_fit_all_results_smri_thick_cdk_ihcatelh_m	tempo_main_vs_tempo_int	thick	ihcatelh	m	lh	1	2	0.0511002	3.80499	1	.
model_fit_all_results_smri_thick_cdk_ihcatelh_m	timing_main_vs_timing_int	thick	ihcatelh	m	lh	1	2	0.132853	2.25885	1
model_fit_all_results_smri_thick_cdk_ihcaterh_f	null_vs_tempo_int	thick	ihcaterh	f	rh	1	2	0.158507	3.68391	1
model_fit_all_results_smri_thick_cdk_ihcaterh_f	null_vs_tempo_main	thick	ihcaterh	f	rh	1	2	0.851273	0.0351544	1
model_fit_all_results_smri_thick_cdk_ihcaterh_f	null_vs_timing_int	thick	ihcaterh	f	rh	1	2	6.56249e-11	46.8941	2	***
model_fit_all_results_smri_thick_cdk_ihcaterh_f	null_vs_timing_main	thick	ihcaterh	f	rh	1	2	0.190896	1.71069	1
model_fit_all_results_smri_thick_cdk_ihcaterh_f	tempo_main_vs_tempo_int	thick	ihcaterh	f	rh	1	2	0.0561111	3.64876	1	.
model_fit_all_results_smri_thick_cdk_ihcaterh_f	timing_main_vs_timing_int	thick	ihcaterh	f	rh	1	2	1.79416e-11	45.1834	2	***
model_fit_all_results_smri_thick_cdk_ihcaterh_m	null_vs_tempo_int	thick	ihcaterh	m	rh	1	2	0.166534	3.58511	1
model_fit_all_results_smri_thick_cdk_ihcaterh_m	null_vs_tempo_main	thick	ihcaterh	m	rh	1	2	0.233831	1.41741	1
model_fit_all_results_smri_thick_cdk_ihcaterh_m	null_vs_timing_int	thick	ihcaterh	m	rh	1	2	0.00361714	11.2441	2	**
model_fit_all_results_smri_thick_cdk_ihcaterh_m	null_vs_timing_main	thick	ihcaterh	m	rh	1	2	0.641536	0.216738	1
model_fit_all_results_smri_thick_cdk_ihcaterh_m	tempo_main_vs_tempo_int	thick	ihcaterh	m	rh	1	2	0.0253105	5.00252	2	*
model_fit_all_results_smri_thick_cdk_ihcaterh_m	timing_main_vs_timing_int	thick	ihcaterh	m	rh	1	2	0.000897746	11.0274	2	***
model_fit_all_results_smri_thick_cdk_insulalh_f	null_vs_tempo_int	thick	insulalh	f	lh	1	2	0.840232	0.348154	1
model_fit_all_results_smri_thick_cdk_insulalh_f	null_vs_tempo_main	thick	insulalh	f	lh	1	2	0.0209779	5.32862	2	*
model_fit_all_results_smri_thick_cdk_insulalh_f	null_vs_timing_int	thick	insulalh	f	lh	1	2	3.33346e-14	62.0644	2	***
model_fit_all_results_smri_thick_cdk_insulalh_f	null_vs_timing_main	thick	insulalh	f	lh	1	2	1.46221e-15	63.6819	2	***
model_fit_all_results_smri_thick_cdk_insulalh_f	tempo_main_vs_tempo_int	thick	insulalh	f	lh	1	2	0.025635	4.98047	2	*
model_fit_all_results_smri_thick_cdk_insulalh_f	timing_main_vs_timing_int	thick	insulalh	f	lh	1	2	0.203434	1.61755	1
model_fit_all_results_smri_thick_cdk_insulalh_m	null_vs_tempo_int	thick	insulalh	m	lh	1	2	0.244651	2.81585	1
model_fit_all_results_smri_thick_cdk_insulalh_m	null_vs_tempo_main	thick	insulalh	m	lh	1	2	0.356319	0.850824	1
model_fit_all_results_smri_thick_cdk_insulalh_m	null_vs_timing_int	thick	insulalh	m	lh	1	2	3.15678e-05	20.7267	2	***
model_fit_all_results_smri_thick_cdk_insulalh_m	null_vs_timing_main	thick	insulalh	m	lh	1	2	2.21659e-06	22.3975	2	***
model_fit_all_results_smri_thick_cdk_insulalh_m	tempo_main_vs_tempo_int	thick	insulalh	m	lh	1	2	0.055511	3.66667	1	.
model_fit_all_results_smri_thick_cdk_insulalh_m	timing_main_vs_timing_int	thick	insulalh	m	lh	1	2	0.196153	1.67079	1
model_fit_all_results_smri_thick_cdk_insularh_f	null_vs_tempo_int	thick	insularh	f	rh	1	2	0.354997	2.07129	1
model_fit_all_results_smri_thick_cdk_insularh_f	null_vs_tempo_main	thick	insularh	f	rh	1	2	0.177077	1.82198	1
model_fit_all_results_smri_thick_cdk_insularh_f	null_vs_timing_int	thick	insularh	f	rh	1	2	2.75016e-09	39.4232	2	***
model_fit_all_results_smri_thick_cdk_insularh_f	null_vs_timing_main	thick	insularh	f	rh	1	2	5.83922e-11	42.8736	2	***
model_fit_all_results_smri_thick_cdk_insularh_f	tempo_main_vs_tempo_int	thick	insularh	f	rh	1	2	0.0484798	3.89327	2	*
model_fit_all_results_smri_thick_cdk_insularh_f	timing_main_vs_timing_int	thick	insularh	f	rh	1	2	0.0632354	3.45043	1	.
model_fit_all_results_smri_thick_cdk_insularh_m	null_vs_tempo_int	thick	insularh	m	rh	1	2	0.135831	3.99268	1
model_fit_all_results_smri_thick_cdk_insularh_m	null_vs_tempo_main	thick	insularh	m	rh	1	2	0.521438	0.411048	1
model_fit_all_results_smri_thick_cdk_insularh_m	null_vs_timing_int	thick	insularh	m	rh	1	2	0.000372036	15.793	2	***
model_fit_all_results_smri_thick_cdk_insularh_m	null_vs_timing_main	thick	insularh	m	rh	1	2	9.25248e-06	19.6599	2	***
model_fit_all_results_smri_thick_cdk_insularh_m	tempo_main_vs_tempo_int	thick	insularh	m	rh	1	2	0.0358604	4.40373	2	*
model_fit_all_results_smri_thick_cdk_insularh_m	timing_main_vs_timing_int	thick	insularh	m	rh	1	2	0.0492499	3.86682	2	*
model_fit_all_results_smri_thick_cdk_linguallh_f	null_vs_tempo_int	thick	linguallh	f	lh	1	2	4.71645e-05	19.9237	2	***
model_fit_all_results_smri_thick_cdk_linguallh_f	null_vs_tempo_main	thick	linguallh	f	lh	1	2	1.61286e-06	23.0085	2	***
model_fit_all_results_smri_thick_cdk_linguallh_f	null_vs_timing_int	thick	linguallh	f	lh	1	2	2.36249e-12	53.5426	2	***
model_fit_all_results_smri_thick_cdk_linguallh_f	null_vs_timing_main	thick	linguallh	f	lh	1	2	9.66773e-13	50.9105	2	***
model_fit_all_results_smri_thick_cdk_linguallh_f	tempo_main_vs_tempo_int	thick	linguallh	f	lh	1	2	0.0790283	3.08477	1	.
model_fit_all_results_smri_thick_cdk_linguallh_f	timing_main_vs_timing_int	thick	linguallh	f	lh	1	2	0.104719	2.63216	1
model_fit_all_results_smri_thick_cdk_linguallh_m	null_vs_tempo_int	thick	linguallh	m	lh	1	2	0.533634	1.25609	1
model_fit_all_results_smri_thick_cdk_linguallh_m	null_vs_tempo_main	thick	linguallh	m	lh	1	2	0.150746	2.06469	1
model_fit_all_results_smri_thick_cdk_linguallh_m	null_vs_timing_int	thick	linguallh	m	lh	1	2	0.0253447	7.35037	2	*
model_fit_all_results_smri_thick_cdk_linguallh_m	null_vs_timing_main	thick	linguallh	m	lh	1	2	0.00110654	10.6402	2	**
model_fit_all_results_smri_thick_cdk_linguallh_m	tempo_main_vs_tempo_int	thick	linguallh	m	lh	1	2	0.368536	0.808596	1
model_fit_all_results_smri_thick_cdk_linguallh_m	timing_main_vs_timing_int	thick	linguallh	m	lh	1	2	0.069709	3.28986	1	.
model_fit_all_results_smri_thick_cdk_lingualrh_f	null_vs_tempo_int	thick	lingualrh	f	rh	1	2	0.00125708	13.3579	2	**
model_fit_all_results_smri_thick_cdk_lingualrh_f	null_vs_tempo_main	thick	lingualrh	f	rh	1	2	4.65556e-05	16.5834	2	***
model_fit_all_results_smri_thick_cdk_lingualrh_f	null_vs_timing_int	thick	lingualrh	f	rh	1	2	9.98491e-09	36.8444	2	***
model_fit_all_results_smri_thick_cdk_lingualrh_f	null_vs_timing_main	thick	lingualrh	f	rh	1	2	4.1705e-10	39.0314	2	***
model_fit_all_results_smri_thick_cdk_lingualrh_f	tempo_main_vs_tempo_int	thick	lingualrh	f	rh	1	2	0.0724992	3.22551	1	.
model_fit_all_results_smri_thick_cdk_lingualrh_f	timing_main_vs_timing_int	thick	lingualrh	f	rh	1	2	0.139181	2.18699	1
model_fit_all_results_smri_thick_cdk_lingualrh_m	null_vs_tempo_int	thick	lingualrh	m	rh	1	2	0.266718	2.64313	1
model_fit_all_results_smri_thick_cdk_lingualrh_m	null_vs_tempo_main	thick	lingualrh	m	rh	1	2	0.320179	0.988213	1
model_fit_all_results_smri_thick_cdk_lingualrh_m	null_vs_timing_int	thick	lingualrh	m	rh	1	2	0.00300029	11.6181	2	**
model_fit_all_results_smri_thick_cdk_lingualrh_m	null_vs_timing_main	thick	lingualrh	m	rh	1	2	0.000271779	13.2555	2	***
model_fit_all_results_smri_thick_cdk_lingualrh_m	tempo_main_vs_tempo_int	thick	lingualrh	m	rh	1	2	0.198291	1.65492	1
model_fit_all_results_smri_thick_cdk_lingualrh_m	timing_main_vs_timing_int	thick	lingualrh	m	rh	1	2	0.20068	1.63742	1
model_fit_all_results_smri_thick_cdk_lobfrlh_f	null_vs_tempo_int	thick	lobfrlh	f	lh	1	2	0.0275307	7.18491	2	*
model_fit_all_results_smri_thick_cdk_lobfrlh_f	null_vs_tempo_main	thick	lobfrlh	f	lh	1	2	0.000744854	11.3738	2	***
model_fit_all_results_smri_thick_cdk_lobfrlh_f	null_vs_timing_int	thick	lobfrlh	f	lh	1	2	7.99861e-06	23.4725	2	***
model_fit_all_results_smri_thick_cdk_lobfrlh_f	null_vs_timing_main	thick	lobfrlh	f	lh	1	2	1.81225e-07	27.2237	2	***
model_fit_all_results_smri_thick_cdk_lobfrlh_f	tempo_main_vs_tempo_int	thick	lobfrlh	f	lh	1	2	0.0406885	4.18894	2	*
model_fit_all_results_smri_thick_cdk_lobfrlh_f	timing_main_vs_timing_int	thick	lobfrlh	f	lh	1	2	0.0527698	3.7512	1	.
model_fit_all_results_smri_thick_cdk_lobfrlh_m	null_vs_tempo_int	thick	lobfrlh	m	lh	1	2	0.300016	2.40784	1
model_fit_all_results_smri_thick_cdk_lobfrlh_m	null_vs_tempo_main	thick	lobfrlh	m	lh	1	2	0.0385069	4.28249	2	*
model_fit_all_results_smri_thick_cdk_lobfrlh_m	null_vs_timing_int	thick	lobfrlh	m	lh	1	2	0.392538	1.87024	1
model_fit_all_results_smri_thick_cdk_lobfrlh_m	null_vs_timing_main	thick	lobfrlh	m	lh	1	2	0.0142269	6.00976	2	*
model_fit_all_results_smri_thick_cdk_lobfrlh_m	tempo_main_vs_tempo_int	thick	lobfrlh	m	lh	1	2	0.170943	1.87465	1
model_fit_all_results_smri_thick_cdk_lobfrlh_m	timing_main_vs_timing_int	thick	lobfrlh	m	lh	1	2	0.041893	4.13952	2	*
model_fit_all_results_smri_thick_cdk_lobfrrh_f	null_vs_tempo_int	thick	lobfrrh	f	rh	1	2	0.87461	0.267954	1
model_fit_all_results_smri_thick_cdk_lobfrrh_f	null_vs_tempo_main	thick	lobfrrh	f	rh	1	2	0.0277743	4.84202	2	*
model_fit_all_results_smri_thick_cdk_lobfrrh_f	null_vs_timing_int	thick	lobfrrh	f	rh	1	2	0.000133096	17.8489	2	***
model_fit_all_results_smri_thick_cdk_lobfrrh_f	null_vs_timing_main	thick	lobfrrh	f	rh	1	2	6.17388e-06	20.4335	2	***
model_fit_all_results_smri_thick_cdk_lobfrrh_f	tempo_main_vs_tempo_int	thick	lobfrrh	f	rh	1	2	0.0324593	4.57407	2	*
model_fit_all_results_smri_thick_cdk_lobfrrh_f	timing_main_vs_timing_int	thick	lobfrrh	f	rh	1	2	0.107905	2.58464	1
model_fit_all_results_smri_thick_cdk_lobfrrh_m	null_vs_tempo_int	thick	lobfrrh	m	rh	1	2	0.435993	1.66026	1
model_fit_all_results_smri_thick_cdk_lobfrrh_m	null_vs_tempo_main	thick	lobfrrh	m	rh	1	2	0.111975	2.52612	1
model_fit_all_results_smri_thick_cdk_lobfrrh_m	null_vs_timing_int	thick	lobfrrh	m	rh	1	2	0.00477821	10.6874	2	**
model_fit_all_results_smri_thick_cdk_lobfrrh_m	null_vs_timing_main	thick	lobfrrh	m	rh	1	2	0.000189838	13.9291	2	***
model_fit_all_results_smri_thick_cdk_lobfrrh_m	tempo_main_vs_tempo_int	thick	lobfrrh	m	rh	1	2	0.352103	0.865864	1
model_fit_all_results_smri_thick_cdk_lobfrrh_m	timing_main_vs_timing_int	thick	lobfrrh	m	rh	1	2	0.071786	3.2417	1	.
model_fit_all_results_smri_thick_cdk_locclh_f	null_vs_tempo_int	thick	locclh	f	lh	1	2	0.000717924	14.4783	2	***
model_fit_all_results_smri_thick_cdk_locclh_f	null_vs_tempo_main	thick	locclh	f	lh	1	2	3.73792e-05	17	2	***
model_fit_all_results_smri_thick_cdk_locclh_f	null_vs_timing_int	thick	locclh	f	lh	1	2	1.28466e-13	59.3662	2	***
model_fit_all_results_smri_thick_cdk_locclh_f	null_vs_timing_main	thick	locclh	f	lh	1	2	1.162e-09	37.0321	2	***
model_fit_all_results_smri_thick_cdk_locclh_f	tempo_main_vs_tempo_int	thick	locclh	f	lh	1	2	0.112287	2.52174	1
model_fit_all_results_smri_thick_cdk_locclh_f	timing_main_vs_timing_int	thick	locclh	f	lh	1	2	2.29101e-06	22.3341	2	***
model_fit_all_results_smri_thick_cdk_locclh_m	null_vs_tempo_int	thick	locclh	m	lh	1	2	0.201361	3.20531	1
model_fit_all_results_smri_thick_cdk_locclh_m	null_vs_tempo_main	thick	locclh	m	lh	1	2	0.438219	0.600941	1
model_fit_all_results_smri_thick_cdk_locclh_m	null_vs_timing_int	thick	locclh	m	lh	1	2	3.39723e-05	20.5799	2	***
model_fit_all_results_smri_thick_cdk_locclh_m	null_vs_timing_main	thick	locclh	m	lh	1	2	2.26875e-06	22.3529	2	***
model_fit_all_results_smri_thick_cdk_locclh_m	tempo_main_vs_tempo_int	thick	locclh	m	lh	1	2	0.106569	2.60437	1
model_fit_all_results_smri_thick_cdk_locclh_m	timing_main_vs_timing_int	thick	locclh	m	lh	1	2	0.18302	1.77293	1
model_fit_all_results_smri_thick_cdk_loccrh_f	null_vs_tempo_int	thick	loccrh	f	rh	1	2	3.72886e-05	20.3936	2	***
model_fit_all_results_smri_thick_cdk_loccrh_f	null_vs_tempo_main	thick	loccrh	f	rh	1	2	7.30913e-07	24.5319	2	***
model_fit_all_results_smri_thick_cdk_loccrh_f	null_vs_timing_int	thick	loccrh	f	rh	1	2	7.36937e-10	42.057	2	***
model_fit_all_results_smri_thick_cdk_loccrh_f	null_vs_timing_main	thick	loccrh	f	rh	1	2	5.28281e-10	38.5699	2	***
model_fit_all_results_smri_thick_cdk_loccrh_f	tempo_main_vs_tempo_int	thick	loccrh	f	rh	1	2	0.0419254	4.13821	2	*
model_fit_all_results_smri_thick_cdk_loccrh_f	timing_main_vs_timing_int	thick	loccrh	f	rh	1	2	0.0618463	3.48717	1	.
model_fit_all_results_smri_thick_cdk_loccrh_m	null_vs_tempo_int	thick	loccrh	m	rh	1	2	0.00607729	10.2064	2	**
model_fit_all_results_smri_thick_cdk_loccrh_m	null_vs_tempo_main	thick	loccrh	m	rh	1	2	0.000964989	10.8936	2	***
model_fit_all_results_smri_thick_cdk_loccrh_m	null_vs_timing_int	thick	loccrh	m	rh	1	2	4.42775e-05	20.0501	2	***
model_fit_all_results_smri_thick_cdk_loccrh_m	null_vs_timing_main	thick	loccrh	m	rh	1	2	2.61172e-06	22.0826	2	***
model_fit_all_results_smri_thick_cdk_loccrh_m	tempo_main_vs_tempo_int	thick	loccrh	m	rh	1	2	0.407128	0.687172	1
model_fit_all_results_smri_thick_cdk_loccrh_m	timing_main_vs_timing_int	thick	loccrh	m	rh	1	2	0.153968	2.03249	1
model_fit_all_results_smri_thick_cdk_mdtmlh_f	null_vs_tempo_int	thick	mdtmlh	f	lh	1	2	0.000142546	17.7117	2	***
model_fit_all_results_smri_thick_cdk_mdtmlh_f	null_vs_tempo_main	thick	mdtmlh	f	lh	1	2	2.34013e-05	17.8903	2	***
model_fit_all_results_smri_thick_cdk_mdtmlh_f	null_vs_timing_int	thick	mdtmlh	f	lh	1	2	1.9045e-11	49.3684	2	***
model_fit_all_results_smri_thick_cdk_mdtmlh_f	null_vs_timing_main	thick	mdtmlh	f	lh	1	2	2.1781e-10	40.3	2	***
model_fit_all_results_smri_thick_cdk_mdtmlh_f	tempo_main_vs_tempo_int	thick	mdtmlh	f	lh	1	2	0.672586	0.178592	1
model_fit_all_results_smri_thick_cdk_mdtmlh_f	timing_main_vs_timing_int	thick	mdtmlh	f	lh	1	2	0.00260059	9.06844	2	**
model_fit_all_results_smri_thick_cdk_mdtmlh_m	null_vs_tempo_int	thick	mdtmlh	m	lh	1	2	0.113437	4.35302	1
model_fit_all_results_smri_thick_cdk_mdtmlh_m	null_vs_tempo_main	thick	mdtmlh	m	lh	1	2	0.0116002	6.37097	2	*
model_fit_all_results_smri_thick_cdk_mdtmlh_m	null_vs_timing_int	thick	mdtmlh	m	lh	1	2	0.000598773	14.8413	2	***
model_fit_all_results_smri_thick_cdk_mdtmlh_m	null_vs_timing_main	thick	mdtmlh	m	lh	1	2	4.44731e-05	16.6702	2	***
model_fit_all_results_smri_thick_cdk_mdtmlh_m	tempo_main_vs_tempo_int	thick	mdtmlh	m	lh	1	2	0.155449	2.01794	1
model_fit_all_results_smri_thick_cdk_mdtmlh_m	timing_main_vs_timing_int	thick	mdtmlh	m	lh	1	2	0.176247	1.82899	1
model_fit_all_results_smri_thick_cdk_mdtmrh_f	null_vs_tempo_int	thick	mdtmrh	f	rh	1	2	0.000114027	18.1582	2	***
model_fit_all_results_smri_thick_cdk_mdtmrh_f	null_vs_tempo_main	thick	mdtmrh	f	rh	1	2	1.408e-05	18.8583	2	***
model_fit_all_results_smri_thick_cdk_mdtmrh_f	null_vs_timing_int	thick	mdtmrh	f	rh	1	2	3.17775e-13	57.5549	2	***
model_fit_all_results_smri_thick_cdk_mdtmrh_f	null_vs_timing_main	thick	mdtmrh	f	rh	1	2	4.58394e-11	43.3472	2	***
model_fit_all_results_smri_thick_cdk_mdtmrh_f	tempo_main_vs_tempo_int	thick	mdtmrh	f	rh	1	2	0.402747	0.700109	1
model_fit_all_results_smri_thick_cdk_mdtmrh_f	timing_main_vs_timing_int	thick	mdtmrh	f	rh	1	2	0.000163701	14.2077	2	***
model_fit_all_results_smri_thick_cdk_mdtmrh_m	null_vs_tempo_int	thick	mdtmrh	m	rh	1	2	0.114109	4.3412	1
model_fit_all_results_smri_thick_cdk_mdtmrh_m	null_vs_tempo_main	thick	mdtmrh	m	rh	1	2	0.0123924	6.25385	2	*
model_fit_all_results_smri_thick_cdk_mdtmrh_m	null_vs_timing_int	thick	mdtmrh	m	rh	1	2	0.0180314	8.03128	2	*
model_fit_all_results_smri_thick_cdk_mdtmrh_m	null_vs_timing_main	thick	mdtmrh	m	rh	1	2	0.000934482	10.9531	2	***
model_fit_all_results_smri_thick_cdk_mdtmrh_m	tempo_main_vs_tempo_int	thick	mdtmrh	m	rh	1	2	0.16667	1.91264	1
model_fit_all_results_smri_thick_cdk_mdtmrh_m	timing_main_vs_timing_int	thick	mdtmrh	m	rh	1	2	0.0873902	2.9218	1	.
model_fit_all_results_smri_thick_cdk_mean_f	null_vs_tempo_int	thick	mean	f	NA	1	2	0.000511497	15.1563	2	***
model_fit_all_results_smri_thick_cdk_mean_f	null_vs_tempo_main	thick	mean	f	NA	1	2	2.61792e-05	17.6769	2	***
model_fit_all_results_smri_thick_cdk_mean_f	null_vs_timing_int	thick	mean	f	NA	1	2	5.6428e-19	84.0375	2	***
model_fit_all_results_smri_thick_cdk_mean_f	null_vs_timing_main	thick	mean	f	NA	1	2	6.50039e-13	51.6897	2	***
model_fit_all_results_smri_thick_cdk_mean_f	tempo_main_vs_tempo_int	thick	mean	f	NA	1	2	0.112373	2.52052	1
model_fit_all_results_smri_thick_cdk_mean_f	timing_main_vs_timing_int	thick	mean	f	NA	1	2	1.28903e-08	32.3478	2	***
model_fit_all_results_smri_thick_cdk_mean_m	null_vs_tempo_int	thick	mean	m	NA	1	2	0.226382	2.97107	1
model_fit_all_results_smri_thick_cdk_mean_m	null_vs_tempo_main	thick	mean	m	NA	1	2	0.033056	4.54288	2	*
model_fit_all_results_smri_thick_cdk_mean_m	null_vs_timing_int	thick	mean	m	NA	1	2	5.95432e-07	28.668	2	***
model_fit_all_results_smri_thick_cdk_mean_m	null_vs_timing_main	thick	mean	m	NA	1	2	1.57638e-06	23.0525	2	***
model_fit_all_results_smri_thick_cdk_mean_m	tempo_main_vs_tempo_int	thick	mean	m	NA	1	2	0.209945	1.57181	1
model_fit_all_results_smri_thick_cdk_mean_m	timing_main_vs_timing_int	thick	mean	m	NA	1	2	0.0178026	5.61547	2	*
model_fit_all_results_smri_thick_cdk_meanlh_f	null_vs_tempo_int	thick	meanlh	f	lh	1	2	0.000347356	15.9303	2	***
model_fit_all_results_smri_thick_cdk_meanlh_f	null_vs_tempo_main	thick	meanlh	f	lh	1	2	1.30982e-05	18.9962	2	***
model_fit_all_results_smri_thick_cdk_meanlh_f	null_vs_timing_int	thick	meanlh	f	lh	1	2	4.71321e-18	79.7923	2	***
model_fit_all_results_smri_thick_cdk_meanlh_f	null_vs_timing_main	thick	meanlh	f	lh	1	2	4.42895e-13	52.4431	2	***
model_fit_all_results_smri_thick_cdk_meanlh_f	tempo_main_vs_tempo_int	thick	meanlh	f	lh	1	2	0.0799539	3.06584	1	.
model_fit_all_results_smri_thick_cdk_meanlh_f	timing_main_vs_timing_int	thick	meanlh	f	lh	1	2	1.69833e-07	27.3492	2	***
model_fit_all_results_smri_thick_cdk_meanlh_m	null_vs_tempo_int	thick	meanlh	m	lh	1	2	0.515925	1.32359	1
model_fit_all_results_smri_thick_cdk_meanlh_m	null_vs_tempo_main	thick	meanlh	m	lh	1	2	0.0418184	4.14254	2	*
model_fit_all_results_smri_thick_cdk_meanlh_m	null_vs_timing_int	thick	meanlh	m	lh	1	2	2.9723e-06	25.4523	2	***
model_fit_all_results_smri_thick_cdk_meanlh_m	null_vs_timing_main	thick	meanlh	m	lh	1	2	2.14896e-06	22.457	2	***
model_fit_all_results_smri_thick_cdk_meanlh_m	tempo_main_vs_tempo_int	thick	meanlh	m	lh	1	2	0.0931573	2.81895	1	.
model_fit_all_results_smri_thick_cdk_meanlh_m	timing_main_vs_timing_int	thick	meanlh	m	lh	1	2	0.083506	2.99531	1	.
model_fit_all_results_smri_thick_cdk_meanrh_f	null_vs_tempo_int	thick	meanrh	f	rh	1	2	0.00125764	13.357	2	**
model_fit_all_results_smri_thick_cdk_meanrh_f	null_vs_tempo_main	thick	meanrh	f	rh	1	2	7.60831e-05	15.6532	2	***
model_fit_all_results_smri_thick_cdk_meanrh_f	null_vs_timing_int	thick	meanrh	f	rh	1	2	2.48333e-17	76.4687	2	***
model_fit_all_results_smri_thick_cdk_meanrh_f	null_vs_timing_main	thick	meanrh	f	rh	1	2	2.94121e-12	48.7275	2	***
model_fit_all_results_smri_thick_cdk_meanrh_f	tempo_main_vs_tempo_int	thick	meanrh	f	rh	1	2	0.129693	2.29618	1
model_fit_all_results_smri_thick_cdk_meanrh_f	timing_main_vs_timing_int	thick	meanrh	f	rh	1	2	1.38675e-07	27.7412	2	***
model_fit_all_results_smri_thick_cdk_meanrh_m	null_vs_tempo_int	thick	meanrh	m	rh	1	2	0.143664	3.88055	1
model_fit_all_results_smri_thick_cdk_meanrh_m	null_vs_tempo_main	thick	meanrh	m	rh	1	2	0.0306682	4.67144	2	*
model_fit_all_results_smri_thick_cdk_meanrh_m	null_vs_timing_int	thick	meanrh	m	rh	1	2	6.47379e-07	28.5007	2	***
model_fit_all_results_smri_thick_cdk_meanrh_m	null_vs_timing_main	thick	meanrh	m	rh	1	2	2.05872e-06	22.5394	2	***
model_fit_all_results_smri_thick_cdk_meanrh_m	tempo_main_vs_tempo_int	thick	meanrh	m	rh	1	2	0.373831	0.790891	1
model_fit_all_results_smri_thick_cdk_meanrh_m	timing_main_vs_timing_int	thick	meanrh	m	rh	1	2	0.0146239	5.96122	2	*
model_fit_all_results_smri_thick_cdk_mobfrlh_f	null_vs_tempo_int	thick	mobfrlh	f	lh	1	2	0.151747	3.77108	1
model_fit_all_results_smri_thick_cdk_mobfrlh_f	null_vs_tempo_main	thick	mobfrlh	f	lh	1	2	0.456869	0.553555	1
model_fit_all_results_smri_thick_cdk_mobfrlh_f	null_vs_timing_int	thick	mobfrlh	f	lh	1	2	0.17036	3.53968	1
model_fit_all_results_smri_thick_cdk_mobfrlh_f	null_vs_timing_main	thick	mobfrlh	f	lh	1	2	0.0310002	4.65295	2	*
model_fit_all_results_smri_thick_cdk_mobfrlh_f	tempo_main_vs_tempo_int	thick	mobfrlh	f	lh	1	2	0.0375645	4.32463	2	*
model_fit_all_results_smri_thick_cdk_mobfrlh_f	timing_main_vs_timing_int	thick	mobfrlh	f	lh	1	2	0.291373	1.11327	1
model_fit_all_results_smri_thick_cdk_mobfrlh_m	null_vs_tempo_int	thick	mobfrlh	m	lh	1	2	0.340243	2.15619	1
model_fit_all_results_smri_thick_cdk_mobfrlh_m	null_vs_tempo_main	thick	mobfrlh	m	lh	1	2	0.637187	0.22244	1
model_fit_all_results_smri_thick_cdk_mobfrlh_m	null_vs_timing_int	thick	mobfrlh	m	lh	1	2	0.361141	2.03697	1
model_fit_all_results_smri_thick_cdk_mobfrlh_m	null_vs_timing_main	thick	mobfrlh	m	lh	1	2	0.0991962	2.71842	1	.
model_fit_all_results_smri_thick_cdk_mobfrlh_m	tempo_main_vs_tempo_int	thick	mobfrlh	m	lh	1	2	0.164349	1.93375	1
model_fit_all_results_smri_thick_cdk_mobfrlh_m	timing_main_vs_timing_int	thick	mobfrlh	m	lh	1	2	0.0292067	4.75539	2	*
model_fit_all_results_smri_thick_cdk_mobfrrh_f	null_vs_tempo_int	thick	mobfrrh	f	rh	1	2	0.0939155	4.73072	1	.
model_fit_all_results_smri_thick_cdk_mobfrrh_f	null_vs_tempo_main	thick	mobfrrh	f	rh	1	2	0.00310203	8.74646	2	**
model_fit_all_results_smri_thick_cdk_mobfrrh_f	null_vs_timing_int	thick	mobfrrh	f	rh	1	2	0.00656894	10.0508	2	**
model_fit_all_results_smri_thick_cdk_mobfrrh_f	null_vs_timing_main	thick	mobfrrh	f	rh	1	2	0.000248762	13.4215	2	***
model_fit_all_results_smri_thick_cdk_mobfrrh_f	tempo_main_vs_tempo_int	thick	mobfrrh	f	rh	1	2	0.0450774	4.01574	2	*
model_fit_all_results_smri_thick_cdk_mobfrrh_f	timing_main_vs_timing_int	thick	mobfrrh	f	rh	1	2	0.0663674	3.37065	1	.
model_fit_all_results_smri_thick_cdk_mobfrrh_m	null_vs_tempo_int	thick	mobfrrh	m	rh	1	2	0.436975	1.65576	1
model_fit_all_results_smri_thick_cdk_mobfrrh_m	null_vs_tempo_main	thick	mobfrrh	m	rh	1	2	0.462436	0.539993	1
model_fit_all_results_smri_thick_cdk_mobfrrh_m	null_vs_timing_int	thick	mobfrrh	m	rh	1	2	0.251258	2.76255	1
model_fit_all_results_smri_thick_cdk_mobfrrh_m	null_vs_timing_main	thick	mobfrrh	m	rh	1	2	0.0151639	5.89733	2	*
model_fit_all_results_smri_thick_cdk_mobfrrh_m	tempo_main_vs_tempo_int	thick	mobfrrh	m	rh	1	2	0.138392	2.19575	1
model_fit_all_results_smri_thick_cdk_mobfrrh_m	timing_main_vs_timing_int	thick	mobfrrh	m	rh	1	2	0.0766389	3.13478	1	.
model_fit_all_results_smri_thick_cdk_paracnlh_f	null_vs_tempo_int	thick	paracnlh	f	lh	1	2	0.612455	0.98056	1
model_fit_all_results_smri_thick_cdk_paracnlh_f	null_vs_tempo_main	thick	paracnlh	f	lh	1	2	0.0677792	3.336	1	.
model_fit_all_results_smri_thick_cdk_paracnlh_f	null_vs_timing_int	thick	paracnlh	f	lh	1	2	7.37268e-22	97.3182	2	***
model_fit_all_results_smri_thick_cdk_paracnlh_f	null_vs_timing_main	thick	paracnlh	f	lh	1	2	3.10884e-08	30.6384	2	***
model_fit_all_results_smri_thick_cdk_paracnlh_f	tempo_main_vs_tempo_int	thick	paracnlh	f	lh	1	2	0.124847	2.35544	1
model_fit_all_results_smri_thick_cdk_paracnlh_f	timing_main_vs_timing_int	thick	paracnlh	f	lh	1	2	3.19389e-16	66.6798	2	***
model_fit_all_results_smri_thick_cdk_paracnlh_m	null_vs_tempo_int	thick	paracnlh	m	lh	1	2	0.616588	0.967109	1
model_fit_all_results_smri_thick_cdk_paracnlh_m	null_vs_tempo_main	thick	paracnlh	m	lh	1	2	0.0495596	3.8563	2	*
model_fit_all_results_smri_thick_cdk_paracnlh_m	null_vs_timing_int	thick	paracnlh	m	lh	1	2	1.53757e-09	40.5861	2	***
model_fit_all_results_smri_thick_cdk_paracnlh_m	null_vs_timing_main	thick	paracnlh	m	lh	1	2	0.000993706	10.8393	2	***
model_fit_all_results_smri_thick_cdk_paracnlh_m	tempo_main_vs_tempo_int	thick	paracnlh	m	lh	1	2	0.089176	2.88919	1	.
model_fit_all_results_smri_thick_cdk_paracnlh_m	timing_main_vs_timing_int	thick	paracnlh	m	lh	1	2	4.923e-08	29.7469	2	***
model_fit_all_results_smri_thick_cdk_paracnrh_f	null_vs_tempo_int	thick	paracnrh	f	rh	1	2	0.614062	0.97532	1
model_fit_all_results_smri_thick_cdk_paracnrh_f	null_vs_tempo_main	thick	paracnrh	f	rh	1	2	0.156784	2.00498	1
model_fit_all_results_smri_thick_cdk_paracnrh_f	null_vs_timing_int	thick	paracnrh	f	rh	1	2	1.30577e-18	82.3595	2	***
model_fit_all_results_smri_thick_cdk_paracnrh_f	null_vs_timing_main	thick	paracnrh	f	rh	1	2	5.12683e-06	20.7893	2	***
model_fit_all_results_smri_thick_cdk_paracnrh_f	tempo_main_vs_tempo_int	thick	paracnrh	f	rh	1	2	0.0842839	2.9803	1	.
model_fit_all_results_smri_thick_cdk_paracnrh_f	timing_main_vs_timing_int	thick	paracnrh	f	rh	1	2	4.27244e-15	61.5702	2	***
model_fit_all_results_smri_thick_cdk_paracnrh_m	null_vs_tempo_int	thick	paracnrh	m	rh	1	2	0.838774	0.351628	1
model_fit_all_results_smri_thick_cdk_paracnrh_m	null_vs_tempo_main	thick	paracnrh	m	rh	1	2	0.128676	2.30841	1
model_fit_all_results_smri_thick_cdk_paracnrh_m	null_vs_timing_int	thick	paracnrh	m	rh	1	2	0.00019245	17.1113	2	***
model_fit_all_results_smri_thick_cdk_paracnrh_m	null_vs_timing_main	thick	paracnrh	m	rh	1	2	0.0262563	4.93906	2	*
model_fit_all_results_smri_thick_cdk_paracnrh_m	tempo_main_vs_tempo_int	thick	paracnrh	m	rh	1	2	0.102898	2.66004	1
model_fit_all_results_smri_thick_cdk_paracnrh_m	timing_main_vs_timing_int	thick	paracnrh	m	rh	1	2	0.000485048	12.1723	2	***
model_fit_all_results_smri_thick_cdk_parahpallh_f	null_vs_tempo_int	thick	parahpallh	f	lh	1	2	0.44049	1.63974	1
model_fit_all_results_smri_thick_cdk_parahpallh_f	null_vs_tempo_main	thick	parahpallh	f	lh	1	2	0.754676	0.0976437	1
model_fit_all_results_smri_thick_cdk_parahpallh_f	null_vs_timing_int	thick	parahpallh	f	lh	1	2	0.6976	0.72022	1
model_fit_all_results_smri_thick_cdk_parahpallh_f	null_vs_timing_main	thick	parahpallh	f	lh	1	2	0.0936981	2.80966	1	.
model_fit_all_results_smri_thick_cdk_parahpallh_f	tempo_main_vs_tempo_int	thick	parahpallh	f	lh	1	2	0.187471	1.73738	1
model_fit_all_results_smri_thick_cdk_parahpallh_f	timing_main_vs_timing_int	thick	parahpallh	f	lh	1	2	0.14832	2.08944	1
model_fit_all_results_smri_thick_cdk_parahpallh_m	null_vs_tempo_int	thick	parahpallh	m	lh	1	2	0.367015	2.00471	1
model_fit_all_results_smri_thick_cdk_parahpallh_m	null_vs_tempo_main	thick	parahpallh	m	lh	1	2	0.755275	0.0971518	1
model_fit_all_results_smri_thick_cdk_parahpallh_m	null_vs_timing_int	thick	parahpallh	m	lh	1	2	0.272705	2.59873	1
model_fit_all_results_smri_thick_cdk_parahpallh_m	null_vs_timing_main	thick	parahpallh	m	lh	1	2	0.666616	0.185586	1
model_fit_all_results_smri_thick_cdk_parahpallh_m	tempo_main_vs_tempo_int	thick	parahpallh	m	lh	1	2	0.14712	2.10186	1
model_fit_all_results_smri_thick_cdk_parahpallh_m	timing_main_vs_timing_int	thick	parahpallh	m	lh	1	2	0.0951915	2.78431	1	.
model_fit_all_results_smri_thick_cdk_parahpalrh_f	null_vs_tempo_int	thick	parahpalrh	f	rh	1	2	0.308432	2.35251	1
model_fit_all_results_smri_thick_cdk_parahpalrh_f	null_vs_tempo_main	thick	parahpalrh	f	rh	1	2	0.605964	0.266094	1
model_fit_all_results_smri_thick_cdk_parahpalrh_f	null_vs_timing_int	thick	parahpalrh	f	rh	1	2	0.00245292	12.021	2	**
model_fit_all_results_smri_thick_cdk_parahpalrh_f	null_vs_timing_main	thick	parahpalrh	f	rh	1	2	0.00325873	8.65663	2	**
model_fit_all_results_smri_thick_cdk_parahpalrh_f	tempo_main_vs_tempo_int	thick	parahpalrh	f	rh	1	2	0.148614	2.08642	1
model_fit_all_results_smri_thick_cdk_parahpalrh_f	timing_main_vs_timing_int	thick	parahpalrh	f	rh	1	2	0.066623	3.36432	1	.
model_fit_all_results_smri_thick_cdk_parahpalrh_m	null_vs_tempo_int	thick	parahpalrh	m	rh	1	2	0.366463	2.00771	1
model_fit_all_results_smri_thick_cdk_parahpalrh_m	null_vs_tempo_main	thick	parahpalrh	m	rh	1	2	0.434446	0.610907	1
model_fit_all_results_smri_thick_cdk_parahpalrh_m	null_vs_timing_int	thick	parahpalrh	m	rh	1	2	0.978504	0.0434615	1
model_fit_all_results_smri_thick_cdk_parahpalrh_m	null_vs_timing_main	thick	parahpalrh	m	rh	1	2	0.501557	0.45164	1
model_fit_all_results_smri_thick_cdk_parahpalrh_m	tempo_main_vs_tempo_int	thick	parahpalrh	m	rh	1	2	0.237259	1.39681	1
model_fit_all_results_smri_thick_cdk_parahpalrh_m	timing_main_vs_timing_int	thick	parahpalrh	m	rh	1	2	0.522896	0.408178	1
model_fit_all_results_smri_thick_cdk_parsobislh_f	null_vs_tempo_int	thick	parsobislh	f	lh	1	2	0.253891	2.7417	1
model_fit_all_results_smri_thick_cdk_parsobislh_f	null_vs_tempo_main	thick	parsobislh	f	lh	1	2	0.170755	1.8763	1
model_fit_all_results_smri_thick_cdk_parsobislh_f	null_vs_timing_int	thick	parsobislh	f	lh	1	2	0.0789799	5.07712	1	.
model_fit_all_results_smri_thick_cdk_parsobislh_f	null_vs_timing_main	thick	parsobislh	f	lh	1	2	0.062157	3.47888	1	.
model_fit_all_results_smri_thick_cdk_parsobislh_f	tempo_main_vs_tempo_int	thick	parsobislh	f	lh	1	2	0.031638	4.61801	2	*
model_fit_all_results_smri_thick_cdk_parsobislh_f	timing_main_vs_timing_int	thick	parsobislh	f	lh	1	2	0.206152	1.59825	1
model_fit_all_results_smri_thick_cdk_parsobislh_m	null_vs_tempo_int	thick	parsobislh	m	lh	1	2	0.263472	2.66762	1
model_fit_all_results_smri_thick_cdk_parsobislh_m	null_vs_tempo_main	thick	parsobislh	m	lh	1	2	0.382159	0.763744	1
model_fit_all_results_smri_thick_cdk_parsobislh_m	null_vs_timing_int	thick	parsobislh	m	lh	1	2	0.461379	1.54707	1
model_fit_all_results_smri_thick_cdk_parsobislh_m	null_vs_timing_main	thick	parsobislh	m	lh	1	2	0.378388	0.775932	1
model_fit_all_results_smri_thick_cdk_parsobislh_m	tempo_main_vs_tempo_int	thick	parsobislh	m	lh	1	2	0.0639694	3.43136	1	.
model_fit_all_results_smri_thick_cdk_parsobislh_m	timing_main_vs_timing_int	thick	parsobislh	m	lh	1	2	0.379865	0.77114	1
model_fit_all_results_smri_thick_cdk_parsobisrh_f	null_vs_tempo_int	thick	parsobisrh	f	rh	1	2	0.233055	2.91296	1
model_fit_all_results_smri_thick_cdk_parsobisrh_f	null_vs_tempo_main	thick	parsobisrh	f	rh	1	2	0.565368	0.330495	1
model_fit_all_results_smri_thick_cdk_parsobisrh_f	null_vs_timing_int	thick	parsobisrh	f	rh	1	2	8.55287e-05	18.7333	2	***
model_fit_all_results_smri_thick_cdk_parsobisrh_f	null_vs_timing_main	thick	parsobisrh	f	rh	1	2	0.00277387	8.95054	2	**
model_fit_all_results_smri_thick_cdk_parsobisrh_f	tempo_main_vs_tempo_int	thick	parsobisrh	f	rh	1	2	0.0717093	3.24345	1	.
model_fit_all_results_smri_thick_cdk_parsobisrh_f	timing_main_vs_timing_int	thick	parsobisrh	f	rh	1	2	0.00176154	9.78277	2	**
model_fit_all_results_smri_thick_cdk_parsobisrh_m	null_vs_tempo_int	thick	parsobisrh	m	rh	1	2	0.856756	0.309205	1
model_fit_all_results_smri_thick_cdk_parsobisrh_m	null_vs_tempo_main	thick	parsobisrh	m	rh	1	2	0.176352	1.82811	1
model_fit_all_results_smri_thick_cdk_parsobisrh_m	null_vs_timing_int	thick	parsobisrh	m	rh	1	2	0.288935	2.48311	1
model_fit_all_results_smri_thick_cdk_parsobisrh_m	null_vs_timing_main	thick	parsobisrh	m	rh	1	2	0.44201	0.591058	1
model_fit_all_results_smri_thick_cdk_parsobisrh_m	tempo_main_vs_tempo_int	thick	parsobisrh	m	rh	1	2	0.143754	2.13731	1
model_fit_all_results_smri_thick_cdk_parsobisrh_m	timing_main_vs_timing_int	thick	parsobisrh	m	rh	1	2	0.0795453	3.07417	1	.
model_fit_all_results_smri_thick_cdk_parsopclh_f	null_vs_tempo_int	thick	parsopclh	f	lh	1	2	0.768654	0.526228	1
model_fit_all_results_smri_thick_cdk_parsopclh_f	null_vs_tempo_main	thick	parsopclh	f	lh	1	2	0.0566417	3.63309	1	.
model_fit_all_results_smri_thick_cdk_parsopclh_f	null_vs_timing_int	thick	parsopclh	f	lh	1	2	0.416605	1.75123	1
model_fit_all_results_smri_thick_cdk_parsopclh_f	null_vs_timing_main	thick	parsopclh	f	lh	1	2	0.396671	0.718394	1
model_fit_all_results_smri_thick_cdk_parsopclh_f	tempo_main_vs_tempo_int	thick	parsopclh	f	lh	1	2	0.0414062	4.15931	2	*
model_fit_all_results_smri_thick_cdk_parsopclh_f	timing_main_vs_timing_int	thick	parsopclh	f	lh	1	2	0.309493	1.03284	1
model_fit_all_results_smri_thick_cdk_parsopclh_m	null_vs_tempo_int	thick	parsopclh	m	lh	1	2	0.143573	3.88182	1
model_fit_all_results_smri_thick_cdk_parsopclh_m	null_vs_tempo_main	thick	parsopclh	m	lh	1	2	0.823056	0.0500041	1
model_fit_all_results_smri_thick_cdk_parsopclh_m	null_vs_timing_int	thick	parsopclh	m	lh	1	2	0.580619	1.08732	1
model_fit_all_results_smri_thick_cdk_parsopclh_m	null_vs_timing_main	thick	parsopclh	m	lh	1	2	0.199303	1.64748	1
model_fit_all_results_smri_thick_cdk_parsopclh_m	tempo_main_vs_tempo_int	thick	parsopclh	m	lh	1	2	0.0473804	3.93183	2	*
model_fit_all_results_smri_thick_cdk_parsopclh_m	timing_main_vs_timing_int	thick	parsopclh	m	lh	1	2	0.0981841	2.7348	1	.
model_fit_all_results_smri_thick_cdk_parsopcrh_f	null_vs_tempo_int	thick	parsopcrh	f	rh	1	2	0.143429	3.88382	1
model_fit_all_results_smri_thick_cdk_parsopcrh_f	null_vs_tempo_main	thick	parsopcrh	f	rh	1	2	0.435723	0.60752	1
model_fit_all_results_smri_thick_cdk_parsopcrh_f	null_vs_timing_int	thick	parsopcrh	f	rh	1	2	0.000642942	14.6989	2	***
model_fit_all_results_smri_thick_cdk_parsopcrh_f	null_vs_timing_main	thick	parsopcrh	f	rh	1	2	0.207611	1.58801	1
model_fit_all_results_smri_thick_cdk_parsopcrh_f	tempo_main_vs_tempo_int	thick	parsopcrh	f	rh	1	2	0.0340669	4.49134	2	*
model_fit_all_results_smri_thick_cdk_parsopcrh_f	timing_main_vs_timing_int	thick	parsopcrh	f	rh	1	2	0.000293581	13.1109	2	***
model_fit_all_results_smri_thick_cdk_parsopcrh_m	null_vs_tempo_int	thick	parsopcrh	m	rh	1	2	0.807738	0.427034	1
model_fit_all_results_smri_thick_cdk_parsopcrh_m	null_vs_tempo_main	thick	parsopcrh	m	rh	1	2	0.569807	0.323005	1
model_fit_all_results_smri_thick_cdk_parsopcrh_m	null_vs_timing_int	thick	parsopcrh	m	rh	1	2	0.732182	0.623452	1
model_fit_all_results_smri_thick_cdk_parsopcrh_m	null_vs_timing_main	thick	parsopcrh	m	rh	1	2	0.389092	0.741778	1
model_fit_all_results_smri_thick_cdk_parsopcrh_m	tempo_main_vs_tempo_int	thick	parsopcrh	m	rh	1	2	0.386464	0.750039	1
model_fit_all_results_smri_thick_cdk_parsopcrh_m	timing_main_vs_timing_int	thick	parsopcrh	m	rh	1	2	0.730857	0.118326	1
model_fit_all_results_smri_thick_cdk_parstgrislh_f	null_vs_tempo_int	thick	parstgrislh	f	lh	1	2	0.228156	2.95545	1
model_fit_all_results_smri_thick_cdk_parstgrislh_f	null_vs_tempo_main	thick	parstgrislh	f	lh	1	2	0.842681	0.0393883	1
model_fit_all_results_smri_thick_cdk_parstgrislh_f	null_vs_timing_int	thick	parstgrislh	f	lh	1	2	0.208198	3.13853	1
model_fit_all_results_smri_thick_cdk_parstgrislh_f	null_vs_timing_main	thick	parstgrislh	f	lh	1	2	0.0527834	3.75076	1	.
model_fit_all_results_smri_thick_cdk_parstgrislh_f	tempo_main_vs_tempo_int	thick	parstgrislh	f	lh	1	2	0.0877018	2.91606	1	.
model_fit_all_results_smri_thick_cdk_parstgrislh_f	timing_main_vs_timing_int	thick	parstgrislh	f	lh	1	2	0.433949	0.612231	1
model_fit_all_results_smri_thick_cdk_parstgrislh_m	null_vs_tempo_int	thick	parstgrislh	m	lh	1	2	0.26814	2.6325	1
model_fit_all_results_smri_thick_cdk_parstgrislh_m	null_vs_tempo_main	thick	parstgrislh	m	lh	1	2	0.315753	1.00646	1
model_fit_all_results_smri_thick_cdk_parstgrislh_m	null_vs_timing_int	thick	parstgrislh	m	lh	1	2	0.23561	2.89116	1
model_fit_all_results_smri_thick_cdk_parstgrislh_m	null_vs_timing_main	thick	parstgrislh	m	lh	1	2	0.317772	0.998095	1
model_fit_all_results_smri_thick_cdk_parstgrislh_m	tempo_main_vs_tempo_int	thick	parstgrislh	m	lh	1	2	0.0564424	3.63895	1	.
model_fit_all_results_smri_thick_cdk_parstgrislh_m	timing_main_vs_timing_int	thick	parstgrislh	m	lh	1	2	0.168857	1.89306	1
model_fit_all_results_smri_thick_cdk_parstgrisrh_f	null_vs_tempo_int	thick	parstgrisrh	f	rh	1	2	0.410921	1.77871	1
model_fit_all_results_smri_thick_cdk_parstgrisrh_f	null_vs_tempo_main	thick	parstgrisrh	f	rh	1	2	0.123733	2.36942	1
model_fit_all_results_smri_thick_cdk_parstgrisrh_f	null_vs_timing_int	thick	parstgrisrh	f	rh	1	2	2.47512e-06	25.8184	2	***
model_fit_all_results_smri_thick_cdk_parstgrisrh_f	null_vs_timing_main	thick	parstgrisrh	f	rh	1	2	0.003147	8.72022	2	**
model_fit_all_results_smri_thick_cdk_parstgrisrh_f	tempo_main_vs_tempo_int	thick	parstgrisrh	f	rh	1	2	0.0416807	4.14812	2	*
model_fit_all_results_smri_thick_cdk_parstgrisrh_f	timing_main_vs_timing_int	thick	parstgrisrh	f	rh	1	2	3.54954e-05	17.0982	2	***
model_fit_all_results_smri_thick_cdk_parstgrisrh_m	null_vs_tempo_int	thick	parstgrisrh	m	rh	1	2	0.486087	1.44274	1
model_fit_all_results_smri_thick_cdk_parstgrisrh_m	null_vs_tempo_main	thick	parstgrisrh	m	rh	1	2	0.389573	0.740273	1
model_fit_all_results_smri_thick_cdk_parstgrisrh_m	null_vs_timing_int	thick	parstgrisrh	m	rh	1	2	0.160851	3.65456	1
model_fit_all_results_smri_thick_cdk_parstgrisrh_m	null_vs_timing_main	thick	parstgrisrh	m	rh	1	2	0.0189284	5.50812	2	*
model_fit_all_results_smri_thick_cdk_parstgrisrh_m	tempo_main_vs_tempo_int	thick	parstgrisrh	m	rh	1	2	0.139541	2.18301	1
model_fit_all_results_smri_thick_cdk_parstgrisrh_m	timing_main_vs_timing_int	thick	parstgrisrh	m	rh	1	2	0.173369	1.85356	1
model_fit_all_results_smri_thick_cdk_pclh_f	null_vs_tempo_int	thick	pclh	f	lh	1	2	0.365512	2.01291	1
model_fit_all_results_smri_thick_cdk_pclh_f	null_vs_tempo_main	thick	pclh	f	lh	1	2	0.0308558	4.66097	2	*
model_fit_all_results_smri_thick_cdk_pclh_f	null_vs_timing_int	thick	pclh	f	lh	1	2	1.291e-21	96.1977	2	***
model_fit_all_results_smri_thick_cdk_pclh_f	null_vs_timing_main	thick	pclh	f	lh	1	2	7.89253e-08	28.8323	2	***
model_fit_all_results_smri_thick_cdk_pclh_f	tempo_main_vs_tempo_int	thick	pclh	f	lh	1	2	0.103677	2.64805	1
model_fit_all_results_smri_thick_cdk_pclh_f	timing_main_vs_timing_int	thick	pclh	f	lh	1	2	2.25564e-16	67.3655	2	***
model_fit_all_results_smri_thick_cdk_pclh_m	null_vs_tempo_int	thick	pclh	m	lh	1	2	0.592216	1.04777	1
model_fit_all_results_smri_thick_cdk_pclh_m	null_vs_tempo_main	thick	pclh	m	lh	1	2	0.105441	2.62126	1
model_fit_all_results_smri_thick_cdk_pclh_m	null_vs_timing_int	thick	pclh	m	lh	1	2	1.53435e-07	31.38	2	***
model_fit_all_results_smri_thick_cdk_pclh_m	null_vs_timing_main	thick	pclh	m	lh	1	2	7.58984e-05	15.6578	2	***
model_fit_all_results_smri_thick_cdk_pclh_m	tempo_main_vs_tempo_int	thick	pclh	m	lh	1	2	0.209701	1.57349	1
model_fit_all_results_smri_thick_cdk_pclh_m	timing_main_vs_timing_int	thick	pclh	m	lh	1	2	7.33597e-05	15.7222	2	***
model_fit_all_results_smri_thick_cdk_pcrh_f	null_vs_tempo_int	thick	pcrh	f	rh	1	2	0.0831011	4.9754	1	.
model_fit_all_results_smri_thick_cdk_pcrh_f	null_vs_tempo_main	thick	pcrh	f	rh	1	2	0.00332428	8.62035	2	**
model_fit_all_results_smri_thick_cdk_pcrh_f	null_vs_timing_int	thick	pcrh	f	rh	1	2	2.08276e-18	81.4257	2	***
model_fit_all_results_smri_thick_cdk_pcrh_f	null_vs_timing_main	thick	pcrh	f	rh	1	2	4.88005e-07	25.3107	2	***
model_fit_all_results_smri_thick_cdk_pcrh_f	tempo_main_vs_tempo_int	thick	pcrh	f	rh	1	2	0.0562394	3.64495	1	.
model_fit_all_results_smri_thick_cdk_pcrh_f	timing_main_vs_timing_int	thick	pcrh	f	rh	1	2	6.83529e-14	56.115	2	***
model_fit_all_results_smri_thick_cdk_pcrh_m	null_vs_tempo_int	thick	pcrh	m	rh	1	2	0.617323	0.964727	1
model_fit_all_results_smri_thick_cdk_pcrh_m	null_vs_tempo_main	thick	pcrh	m	rh	1	2	0.0395072	4.23892	2	*
model_fit_all_results_smri_thick_cdk_pcrh_m	null_vs_timing_int	thick	pcrh	m	rh	1	2	2.39771e-07	30.4872	2	***
model_fit_all_results_smri_thick_cdk_pcrh_m	null_vs_timing_main	thick	pcrh	m	rh	1	2	0.0165175	5.74693	2	*
model_fit_all_results_smri_thick_cdk_pcrh_m	tempo_main_vs_tempo_int	thick	pcrh	m	rh	1	2	0.0225395	5.20365	2	*
model_fit_all_results_smri_thick_cdk_pcrh_m	timing_main_vs_timing_int	thick	pcrh	m	rh	1	2	6.56004e-07	24.7402	2	***
model_fit_all_results_smri_thick_cdk_pericclh_f	null_vs_tempo_int	thick	pericclh	f	lh	1	2	0.529647	1.27109	1
model_fit_all_results_smri_thick_cdk_pericclh_f	null_vs_tempo_main	thick	pericclh	f	lh	1	2	0.153715	2.035	1
model_fit_all_results_smri_thick_cdk_pericclh_f	null_vs_timing_int	thick	pericclh	f	lh	1	2	0.0321332	6.87573	2	*
model_fit_all_results_smri_thick_cdk_pericclh_f	null_vs_timing_main	thick	pericclh	f	lh	1	2	0.00316395	8.71043	2	**
model_fit_all_results_smri_thick_cdk_pericclh_f	tempo_main_vs_tempo_int	thick	pericclh	f	lh	1	2	0.382109	0.763906	1
model_fit_all_results_smri_thick_cdk_pericclh_f	timing_main_vs_timing_int	thick	pericclh	f	lh	1	2	0.175574	1.8347	1
model_fit_all_results_smri_thick_cdk_pericclh_m	null_vs_tempo_int	thick	pericclh	m	lh	1	2	0.203037	3.18874	1
model_fit_all_results_smri_thick_cdk_pericclh_m	null_vs_tempo_main	thick	pericclh	m	lh	1	2	0.801012	0.0635228	1
model_fit_all_results_smri_thick_cdk_pericclh_m	null_vs_timing_int	thick	pericclh	m	lh	1	2	0.197998	3.23899	1
model_fit_all_results_smri_thick_cdk_pericclh_m	null_vs_timing_main	thick	pericclh	m	lh	1	2	0.196161	1.67073	1
model_fit_all_results_smri_thick_cdk_pericclh_m	tempo_main_vs_tempo_int	thick	pericclh	m	lh	1	2	0.0770898	3.12521	1	.
model_fit_all_results_smri_thick_cdk_pericclh_m	timing_main_vs_timing_int	thick	pericclh	m	lh	1	2	0.210459	1.56827	1
model_fit_all_results_smri_thick_cdk_periccrh_f	null_vs_tempo_int	thick	periccrh	f	rh	1	2	0.900807	0.208929	1
model_fit_all_results_smri_thick_cdk_periccrh_f	null_vs_tempo_main	thick	periccrh	f	rh	1	2	0.198407	1.65406	1
model_fit_all_results_smri_thick_cdk_periccrh_f	null_vs_timing_int	thick	periccrh	f	rh	1	2	0.495251	1.40538	1
model_fit_all_results_smri_thick_cdk_periccrh_f	null_vs_timing_main	thick	periccrh	f	rh	1	2	0.0157242	5.83345	2	*
model_fit_all_results_smri_thick_cdk_periccrh_f	tempo_main_vs_tempo_int	thick	periccrh	f	rh	1	2	0.229311	1.44513	1
model_fit_all_results_smri_thick_cdk_periccrh_f	timing_main_vs_timing_int	thick	periccrh	f	rh	1	2	0.0353524	4.42807	2	*
model_fit_all_results_smri_thick_cdk_periccrh_m	null_vs_tempo_int	thick	periccrh	m	rh	1	2	0.540644	1.22999	1
model_fit_all_results_smri_thick_cdk_periccrh_m	null_vs_tempo_main	thick	periccrh	m	rh	1	2	0.222752	1.48655	1
model_fit_all_results_smri_thick_cdk_periccrh_m	null_vs_timing_int	thick	periccrh	m	rh	1	2	0.687395	0.749692	1
model_fit_all_results_smri_thick_cdk_periccrh_m	null_vs_timing_main	thick	periccrh	m	rh	1	2	0.181762	1.78315	1
model_fit_all_results_smri_thick_cdk_periccrh_m	tempo_main_vs_tempo_int	thick	periccrh	m	rh	1	2	0.61249	0.256565	1
model_fit_all_results_smri_thick_cdk_periccrh_m	timing_main_vs_timing_int	thick	periccrh	m	rh	1	2	0.111499	2.53285	1
model_fit_all_results_smri_thick_cdk_postcnlh_f	null_vs_tempo_int	thick	postcnlh	f	lh	1	2	0.0104621	9.11998	2	*
model_fit_all_results_smri_thick_cdk_postcnlh_f	null_vs_tempo_main	thick	postcnlh	f	lh	1	2	0.000194427	13.8842	2	***
model_fit_all_results_smri_thick_cdk_postcnlh_f	null_vs_timing_int	thick	postcnlh	f	lh	1	2	9.44174e-07	27.7459	2	***
model_fit_all_results_smri_thick_cdk_postcnlh_f	null_vs_timing_main	thick	postcnlh	f	lh	1	2	3.0475e-06	21.7864	2	***
model_fit_all_results_smri_thick_cdk_postcnlh_f	tempo_main_vs_tempo_int	thick	postcnlh	f	lh	1	2	0.0290574	4.76421	2	*
model_fit_all_results_smri_thick_cdk_postcnlh_f	timing_main_vs_timing_int	thick	postcnlh	f	lh	1	2	0.0146382	5.9595	2	*
model_fit_all_results_smri_thick_cdk_postcnlh_m	null_vs_tempo_int	thick	postcnlh	m	lh	1	2	0.625744	0.937628	1
model_fit_all_results_smri_thick_cdk_postcnlh_m	null_vs_tempo_main	thick	postcnlh	m	lh	1	2	0.0584666	3.58036	1	.
model_fit_all_results_smri_thick_cdk_postcnlh_m	null_vs_timing_int	thick	postcnlh	m	lh	1	2	1.32395e-05	22.4646	2	***
model_fit_all_results_smri_thick_cdk_postcnlh_m	null_vs_timing_main	thick	postcnlh	m	lh	1	2	6.69645e-06	20.278	2	***
model_fit_all_results_smri_thick_cdk_postcnlh_m	tempo_main_vs_tempo_int	thick	postcnlh	m	lh	1	2	0.104025	2.64273	1
model_fit_all_results_smri_thick_cdk_postcnlh_m	timing_main_vs_timing_int	thick	postcnlh	m	lh	1	2	0.13922	2.18656	1
model_fit_all_results_smri_thick_cdk_postcnrh_f	null_vs_tempo_int	thick	postcnrh	f	rh	1	2	0.201719	3.20176	1
model_fit_all_results_smri_thick_cdk_postcnrh_f	null_vs_tempo_main	thick	postcnrh	f	rh	1	2	0.00663966	7.36795	2	**
model_fit_all_results_smri_thick_cdk_postcnrh_f	null_vs_timing_int	thick	postcnrh	f	rh	1	2	3.38166e-06	25.1943	2	***
model_fit_all_results_smri_thick_cdk_postcnrh_f	null_vs_timing_main	thick	postcnrh	f	rh	1	2	0.000450887	12.3086	2	***
model_fit_all_results_smri_thick_cdk_postcnrh_f	tempo_main_vs_tempo_int	thick	postcnrh	f	rh	1	2	0.0412384	4.16619	2	*
model_fit_all_results_smri_thick_cdk_postcnrh_f	timing_main_vs_timing_int	thick	postcnrh	f	rh	1	2	0.000331097	12.8857	2	***
model_fit_all_results_smri_thick_cdk_postcnrh_m	null_vs_tempo_int	thick	postcnrh	m	rh	1	2	0.567674	1.13242	1
model_fit_all_results_smri_thick_cdk_postcnrh_m	null_vs_tempo_main	thick	postcnrh	m	rh	1	2	0.915364	0.0112944	1
model_fit_all_results_smri_thick_cdk_postcnrh_m	null_vs_timing_int	thick	postcnrh	m	rh	1	2	0.000159604	17.4856	2	***
model_fit_all_results_smri_thick_cdk_postcnrh_m	null_vs_timing_main	thick	postcnrh	m	rh	1	2	7.93661e-05	15.5733	2	***
model_fit_all_results_smri_thick_cdk_postcnrh_m	tempo_main_vs_tempo_int	thick	postcnrh	m	rh	1	2	0.289677	1.12112	1
model_fit_all_results_smri_thick_cdk_postcnrh_m	timing_main_vs_timing_int	thick	postcnrh	m	rh	1	2	0.166708	1.9123	1
model_fit_all_results_smri_thick_cdk_precnlh_f	null_vs_tempo_int	thick	precnlh	f	lh	1	2	0.0823518	4.99351	1	.
model_fit_all_results_smri_thick_cdk_precnlh_f	null_vs_tempo_main	thick	precnlh	f	lh	1	2	0.0218184	5.26021	2	*
model_fit_all_results_smri_thick_cdk_precnlh_f	null_vs_timing_int	thick	precnlh	f	lh	1	2	7.80639e-05	18.916	2	***
model_fit_all_results_smri_thick_cdk_precnlh_f	null_vs_timing_main	thick	precnlh	f	lh	1	2	0.00225253	9.33146	2	**
model_fit_all_results_smri_thick_cdk_precnlh_f	tempo_main_vs_tempo_int	thick	precnlh	f	lh	1	2	0.605555	0.266698	1
model_fit_all_results_smri_thick_cdk_precnlh_f	timing_main_vs_timing_int	thick	precnlh	f	lh	1	2	0.00196226	9.5845	2	**
model_fit_all_results_smri_thick_cdk_precnlh_m	null_vs_tempo_int	thick	precnlh	m	lh	1	2	0.399705	1.83406	1
model_fit_all_results_smri_thick_cdk_precnlh_m	null_vs_tempo_main	thick	precnlh	m	lh	1	2	0.0424349	4.11777	2	*
model_fit_all_results_smri_thick_cdk_precnlh_m	null_vs_timing_int	thick	precnlh	m	lh	1	2	0.138518	3.95352	1
model_fit_all_results_smri_thick_cdk_precnlh_m	null_vs_timing_main	thick	precnlh	m	lh	1	2	0.0429171	4.09866	2	*
model_fit_all_results_smri_thick_cdk_precnlh_m	tempo_main_vs_tempo_int	thick	precnlh	m	lh	1	2	0.130738	2.28371	1
model_fit_all_results_smri_thick_cdk_precnlh_m	timing_main_vs_timing_int	thick	precnlh	m	lh	1	2	0.703218	0.145146	1
model_fit_all_results_smri_thick_cdk_precnrh_f	null_vs_tempo_int	thick	precnrh	f	rh	1	2	0.778323	0.501228	1
model_fit_all_results_smri_thick_cdk_precnrh_f	null_vs_tempo_main	thick	precnrh	f	rh	1	2	0.0261038	4.94913	2	*
model_fit_all_results_smri_thick_cdk_precnrh_f	null_vs_timing_int	thick	precnrh	f	rh	1	2	5.11094e-05	19.7631	2	***
model_fit_all_results_smri_thick_cdk_precnrh_f	null_vs_timing_main	thick	precnrh	f	rh	1	2	0.00166694	9.8843	2	**
model_fit_all_results_smri_thick_cdk_precnrh_f	tempo_main_vs_tempo_int	thick	precnrh	f	rh	1	2	0.0349441	4.44791	2	*
model_fit_all_results_smri_thick_cdk_precnrh_f	timing_main_vs_timing_int	thick	precnrh	f	rh	1	2	0.00167196	9.87878	2	**
model_fit_all_results_smri_thick_cdk_precnrh_m	null_vs_tempo_int	thick	precnrh	m	rh	1	2	0.22522	2.98136	1
model_fit_all_results_smri_thick_cdk_precnrh_m	null_vs_tempo_main	thick	precnrh	m	rh	1	2	0.0677373	3.33702	1	.
model_fit_all_results_smri_thick_cdk_precnrh_m	null_vs_timing_int	thick	precnrh	m	rh	1	2	0.113477	4.35232	1
model_fit_all_results_smri_thick_cdk_precnrh_m	null_vs_timing_main	thick	precnrh	m	rh	1	2	0.0652658	3.39824	1	.
model_fit_all_results_smri_thick_cdk_precnrh_m	tempo_main_vs_tempo_int	thick	precnrh	m	rh	1	2	0.550925	0.355662	1
model_fit_all_results_smri_thick_cdk_precnrh_m	timing_main_vs_timing_int	thick	precnrh	m	rh	1	2	0.328685	0.954072	1
model_fit_all_results_smri_thick_cdk_ptcatelh_f	null_vs_tempo_int	thick	ptcatelh	f	lh	1	2	0.414921	1.75933	1
model_fit_all_results_smri_thick_cdk_ptcatelh_f	null_vs_tempo_main	thick	ptcatelh	f	lh	1	2	0.401911	0.702602	1
model_fit_all_results_smri_thick_cdk_ptcatelh_f	null_vs_timing_int	thick	ptcatelh	f	lh	1	2	5.11682e-14	61.2073	2	***
model_fit_all_results_smri_thick_cdk_ptcatelh_f	null_vs_timing_main	thick	ptcatelh	f	lh	1	2	0.000248208	13.4256	2	***
model_fit_all_results_smri_thick_cdk_ptcatelh_f	tempo_main_vs_tempo_int	thick	ptcatelh	f	lh	1	2	0.116635	2.46194	1
model_fit_all_results_smri_thick_cdk_ptcatelh_f	timing_main_vs_timing_int	thick	ptcatelh	f	lh	1	2	4.76425e-12	47.7817	2	***
model_fit_all_results_smri_thick_cdk_ptcatelh_m	null_vs_tempo_int	thick	ptcatelh	m	lh	1	2	0.132958	4.03545	1
model_fit_all_results_smri_thick_cdk_ptcatelh_m	null_vs_tempo_main	thick	ptcatelh	m	lh	1	2	0.386637	0.749492	1
model_fit_all_results_smri_thick_cdk_ptcatelh_m	null_vs_timing_int	thick	ptcatelh	m	lh	1	2	0.0031189	11.5405	2	**
model_fit_all_results_smri_thick_cdk_ptcatelh_m	null_vs_timing_main	thick	ptcatelh	m	lh	1	2	0.449661	0.571507	1
model_fit_all_results_smri_thick_cdk_ptcatelh_m	tempo_main_vs_tempo_int	thick	ptcatelh	m	lh	1	2	0.0287096	4.78494	2	*
model_fit_all_results_smri_thick_cdk_ptcatelh_m	timing_main_vs_timing_int	thick	ptcatelh	m	lh	1	2	0.000926467	10.969	2	***
model_fit_all_results_smri_thick_cdk_ptcaterh_f	null_vs_tempo_int	thick	ptcaterh	f	rh	1	2	0.358565	2.05129	1
model_fit_all_results_smri_thick_cdk_ptcaterh_f	null_vs_tempo_main	thick	ptcaterh	f	rh	1	2	0.738	0.111893	1
model_fit_all_results_smri_thick_cdk_ptcaterh_f	null_vs_timing_int	thick	ptcaterh	f	rh	1	2	6.85726e-10	42.2011	2	***
model_fit_all_results_smri_thick_cdk_ptcaterh_f	null_vs_timing_main	thick	ptcaterh	f	rh	1	2	0.303421	1.0591	1
model_fit_all_results_smri_thick_cdk_ptcaterh_f	tempo_main_vs_tempo_int	thick	ptcaterh	f	rh	1	2	0.141352	2.16318	1
model_fit_all_results_smri_thick_cdk_ptcaterh_f	timing_main_vs_timing_int	thick	ptcaterh	f	rh	1	2	1.41562e-10	41.142	2	***
model_fit_all_results_smri_thick_cdk_ptcaterh_m	null_vs_tempo_int	thick	ptcaterh	m	rh	1	2	0.195212	3.26734	1
model_fit_all_results_smri_thick_cdk_ptcaterh_m	null_vs_tempo_main	thick	ptcaterh	m	rh	1	2	0.199868	1.64334	1
model_fit_all_results_smri_thick_cdk_ptcaterh_m	null_vs_timing_int	thick	ptcaterh	m	rh	1	2	0.000125674	17.9636	2	***
model_fit_all_results_smri_thick_cdk_ptcaterh_m	null_vs_timing_main	thick	ptcaterh	m	rh	1	2	0.467127	0.528763	1
model_fit_all_results_smri_thick_cdk_ptcaterh_m	tempo_main_vs_tempo_int	thick	ptcaterh	m	rh	1	2	0.0266911	4.91068	2	*
model_fit_all_results_smri_thick_cdk_ptcaterh_m	timing_main_vs_timing_int	thick	ptcaterh	m	rh	1	2	2.97321e-05	17.4349	2	***
model_fit_all_results_smri_thick_cdk_rracatelh_f	null_vs_tempo_int	thick	rracatelh	f	lh	1	2	0.131641	4.05535	1
model_fit_all_results_smri_thick_cdk_rracatelh_f	null_vs_tempo_main	thick	rracatelh	f	lh	1	2	0.933433	0.00697667	1
model_fit_all_results_smri_thick_cdk_rracatelh_f	null_vs_timing_int	thick	rracatelh	f	lh	1	2	0.0488528	6.03789	2	*
model_fit_all_results_smri_thick_cdk_rracatelh_f	null_vs_timing_main	thick	rracatelh	f	lh	1	2	0.00627766	7.46882	2	**
model_fit_all_results_smri_thick_cdk_rracatelh_f	tempo_main_vs_tempo_int	thick	rracatelh	f	lh	1	2	0.0438501	4.06232	2	*
model_fit_all_results_smri_thick_cdk_rracatelh_f	timing_main_vs_timing_int	thick	rracatelh	f	lh	1	2	0.231612	1.43094	1
model_fit_all_results_smri_thick_cdk_rracatelh_m	null_vs_tempo_int	thick	rracatelh	m	lh	1	2	0.173545	3.50263	1
model_fit_all_results_smri_thick_cdk_rracatelh_m	null_vs_tempo_main	thick	rracatelh	m	lh	1	2	0.430024	0.62276	1
model_fit_all_results_smri_thick_cdk_rracatelh_m	null_vs_timing_int	thick	rracatelh	m	lh	1	2	0.250884	2.76553	1
model_fit_all_results_smri_thick_cdk_rracatelh_m	null_vs_timing_main	thick	rracatelh	m	lh	1	2	0.0209777	5.32865	2	*
model_fit_all_results_smri_thick_cdk_rracatelh_m	tempo_main_vs_tempo_int	thick	rracatelh	m	lh	1	2	0.0422442	4.12539	2	*
model_fit_all_results_smri_thick_cdk_rracatelh_m	timing_main_vs_timing_int	thick	rracatelh	m	lh	1	2	0.109383	2.56311	1
model_fit_all_results_smri_thick_cdk_rracaterh_f	null_vs_tempo_int	thick	rracaterh	f	rh	1	2	0.106363	4.4818	1
model_fit_all_results_smri_thick_cdk_rracaterh_f	null_vs_tempo_main	thick	rracaterh	f	rh	1	2	0.437153	0.603745	1
model_fit_all_results_smri_thick_cdk_rracaterh_f	null_vs_timing_int	thick	rracaterh	f	rh	1	2	0.799815	0.446749	1
model_fit_all_results_smri_thick_cdk_rracaterh_f	null_vs_timing_main	thick	rracaterh	f	rh	1	2	0.191842	1.70342	1
model_fit_all_results_smri_thick_cdk_rracaterh_f	tempo_main_vs_tempo_int	thick	rracaterh	f	rh	1	2	0.0241262	5.08554	2	*
model_fit_all_results_smri_thick_cdk_rracaterh_f	timing_main_vs_timing_int	thick	rracaterh	f	rh	1	2	0.142554	2.15017	1
model_fit_all_results_smri_thick_cdk_rracaterh_m	null_vs_tempo_int	thick	rracaterh	m	rh	1	2	0.220246	3.02602	1
model_fit_all_results_smri_thick_cdk_rracaterh_m	null_vs_tempo_main	thick	rracaterh	m	rh	1	2	0.671992	0.179281	1
model_fit_all_results_smri_thick_cdk_rracaterh_m	null_vs_timing_int	thick	rracaterh	m	rh	1	2	0.355784	2.06687	1
model_fit_all_results_smri_thick_cdk_rracaterh_m	null_vs_timing_main	thick	rracaterh	m	rh	1	2	0.0262495	4.93951	2	*
model_fit_all_results_smri_thick_cdk_rracaterh_m	tempo_main_vs_tempo_int	thick	rracaterh	m	rh	1	2	0.0915597	2.84674	1	.
model_fit_all_results_smri_thick_cdk_rracaterh_m	timing_main_vs_timing_int	thick	rracaterh	m	rh	1	2	0.090097	2.87264	1	.
model_fit_all_results_smri_thick_cdk_rrmdfrlh_f	null_vs_tempo_int	thick	rrmdfrlh	f	lh	1	2	0.0601914	5.62045	1	.
model_fit_all_results_smri_thick_cdk_rrmdfrlh_f	null_vs_tempo_main	thick	rrmdfrlh	f	lh	1	2	0.0018458	9.69689	2	**
model_fit_all_results_smri_thick_cdk_rrmdfrlh_f	null_vs_timing_int	thick	rrmdfrlh	f	lh	1	2	5.62864e-08	33.3856	2	***
model_fit_all_results_smri_thick_cdk_rrmdfrlh_f	null_vs_timing_main	thick	rrmdfrlh	f	lh	1	2	3.69949e-09	34.7758	2	***
model_fit_all_results_smri_thick_cdk_rrmdfrlh_f	tempo_main_vs_tempo_int	thick	rrmdfrlh	f	lh	1	2	0.0434853	4.07643	2	*
model_fit_all_results_smri_thick_cdk_rrmdfrlh_f	timing_main_vs_timing_int	thick	rrmdfrlh	f	lh	1	2	0.23838	1.39015	1
model_fit_all_results_smri_thick_cdk_rrmdfrlh_m	null_vs_tempo_int	thick	rrmdfrlh	m	lh	1	2	0.551724	1.18942	1
model_fit_all_results_smri_thick_cdk_rrmdfrlh_m	null_vs_tempo_main	thick	rrmdfrlh	m	lh	1	2	0.137364	2.20725	1
model_fit_all_results_smri_thick_cdk_rrmdfrlh_m	null_vs_timing_int	thick	rrmdfrlh	m	lh	1	2	0.00223356	12.2083	2	**
model_fit_all_results_smri_thick_cdk_rrmdfrlh_m	null_vs_timing_main	thick	rrmdfrlh	m	lh	1	2	0.000191884	13.9089	2	***
model_fit_all_results_smri_thick_cdk_rrmdfrlh_m	tempo_main_vs_tempo_int	thick	rrmdfrlh	m	lh	1	2	0.0653285	3.39666	1	.
model_fit_all_results_smri_thick_cdk_rrmdfrlh_m	timing_main_vs_timing_int	thick	rrmdfrlh	m	lh	1	2	0.192207	1.70062	1
model_fit_all_results_smri_thick_cdk_rrmdfrrh_f	null_vs_tempo_int	thick	rrmdfrrh	f	rh	1	2	0.220307	3.02546	1
model_fit_all_results_smri_thick_cdk_rrmdfrrh_f	null_vs_tempo_main	thick	rrmdfrrh	f	rh	1	2	0.0197718	5.43193	2	*
model_fit_all_results_smri_thick_cdk_rrmdfrrh_f	null_vs_timing_int	thick	rrmdfrrh	f	rh	1	2	3.27355e-09	39.0748	2	***
model_fit_all_results_smri_thick_cdk_rrmdfrrh_f	null_vs_timing_main	thick	rrmdfrrh	f	rh	1	2	1.40989e-09	36.6551	2	***
model_fit_all_results_smri_thick_cdk_rrmdfrrh_f	tempo_main_vs_tempo_int	thick	rrmdfrrh	f	rh	1	2	0.120835	2.40647	1
model_fit_all_results_smri_thick_cdk_rrmdfrrh_f	timing_main_vs_timing_int	thick	rrmdfrrh	f	rh	1	2	0.11982	2.41968	1
model_fit_all_results_smri_thick_cdk_rrmdfrrh_m	null_vs_tempo_int	thick	rrmdfrrh	m	rh	1	2	0.816575	0.405274	1
model_fit_all_results_smri_thick_cdk_rrmdfrrh_m	null_vs_tempo_main	thick	rrmdfrrh	m	rh	1	2	0.169829	1.88445	1
model_fit_all_results_smri_thick_cdk_rrmdfrrh_m	null_vs_timing_int	thick	rrmdfrrh	m	rh	1	2	0.000353965	15.8926	2	***
model_fit_all_results_smri_thick_cdk_rrmdfrrh_m	null_vs_timing_main	thick	rrmdfrrh	m	rh	1	2	6.5646e-05	15.9324	2	***
model_fit_all_results_smri_thick_cdk_rrmdfrrh_m	tempo_main_vs_tempo_int	thick	rrmdfrrh	m	rh	1	2	0.223904	1.47917	1
model_fit_all_results_smri_thick_cdk_rrmdfrrh_m	timing_main_vs_timing_int	thick	rrmdfrrh	m	rh	1	2	0.84196	0.039755	1
model_fit_all_results_smri_thick_cdk_smlh_f	null_vs_tempo_int	thick	smlh	f	lh	1	2	0.018781	7.94982	2	*
model_fit_all_results_smri_thick_cdk_smlh_f	null_vs_tempo_main	thick	smlh	f	lh	1	2	0.0015657	9.99965	2	**
model_fit_all_results_smri_thick_cdk_smlh_f	null_vs_timing_int	thick	smlh	f	lh	1	2	1.62518e-05	22.0546	2	***
model_fit_all_results_smri_thick_cdk_smlh_f	null_vs_timing_main	thick	smlh	f	lh	1	2	0.00279881	8.9342	2	**
model_fit_all_results_smri_thick_cdk_smlh_f	tempo_main_vs_tempo_int	thick	smlh	f	lh	1	2	0.152223	2.04983	1
model_fit_all_results_smri_thick_cdk_smlh_f	timing_main_vs_timing_int	thick	smlh	f	lh	1	2	0.000292094	13.1204	2	***
model_fit_all_results_smri_thick_cdk_smlh_m	null_vs_tempo_int	thick	smlh	m	lh	1	2	0.163111	3.62665	1
model_fit_all_results_smri_thick_cdk_smlh_m	null_vs_tempo_main	thick	smlh	m	lh	1	2	0.824136	0.0493858	1
model_fit_all_results_smri_thick_cdk_smlh_m	null_vs_timing_int	thick	smlh	m	lh	1	2	0.00102955	13.7573	2	**
model_fit_all_results_smri_thick_cdk_smlh_m	null_vs_timing_main	thick	smlh	m	lh	1	2	0.00291039	8.86281	2	**
model_fit_all_results_smri_thick_cdk_smlh_m	tempo_main_vs_tempo_int	thick	smlh	m	lh	1	2	0.0552001	3.67603	1	.
model_fit_all_results_smri_thick_cdk_smlh_m	timing_main_vs_timing_int	thick	smlh	m	lh	1	2	0.0269429	4.89446	2	*
model_fit_all_results_smri_thick_cdk_smrh_f	null_vs_tempo_int	thick	smrh	f	rh	1	2	0.00397183	11.0571	2	**
model_fit_all_results_smri_thick_cdk_smrh_f	null_vs_tempo_main	thick	smrh	f	rh	1	2	0.00249854	9.14166	2	**
model_fit_all_results_smri_thick_cdk_smrh_f	null_vs_timing_int	thick	smrh	f	rh	1	2	1.76071e-05	21.8944	2	***
model_fit_all_results_smri_thick_cdk_smrh_f	null_vs_timing_main	thick	smrh	f	rh	1	2	0.000929975	10.962	2	***
model_fit_all_results_smri_thick_cdk_smrh_f	tempo_main_vs_tempo_int	thick	smrh	f	rh	1	2	0.166365	1.91539	1
model_fit_all_results_smri_thick_cdk_smrh_f	timing_main_vs_timing_int	thick	smrh	f	rh	1	2	0.000944984	10.9324	2	***
model_fit_all_results_smri_thick_cdk_smrh_m	null_vs_tempo_int	thick	smrh	m	rh	1	2	0.111099	4.39468	1
model_fit_all_results_smri_thick_cdk_smrh_m	null_vs_tempo_main	thick	smrh	m	rh	1	2	0.210449	1.56833	1
model_fit_all_results_smri_thick_cdk_smrh_m	null_vs_timing_int	thick	smrh	m	rh	1	2	0.000416255	15.5684	2	***
model_fit_all_results_smri_thick_cdk_smrh_m	null_vs_timing_main	thick	smrh	m	rh	1	2	0.000785116	11.2761	2	***
model_fit_all_results_smri_thick_cdk_smrh_m	tempo_main_vs_tempo_int	thick	smrh	m	rh	1	2	0.0927294	2.82634	1	.
model_fit_all_results_smri_thick_cdk_smrh_m	timing_main_vs_timing_int	thick	smrh	m	rh	1	2	0.0382846	4.29233	2	*
model_fit_all_results_smri_thick_cdk_sufrlh_f	null_vs_tempo_int	thick	sufrlh	f	lh	1	2	0.573696	1.11131	1
model_fit_all_results_smri_thick_cdk_sufrlh_f	null_vs_tempo_main	thick	sufrlh	f	lh	1	2	0.0816374	3.032	1	.
model_fit_all_results_smri_thick_cdk_sufrlh_f	null_vs_timing_int	thick	sufrlh	f	lh	1	2	0.000436566	15.4731	2	***
model_fit_all_results_smri_thick_cdk_sufrlh_f	null_vs_timing_main	thick	sufrlh	f	lh	1	2	0.0158786	5.81627	2	*
model_fit_all_results_smri_thick_cdk_sufrlh_f	tempo_main_vs_tempo_int	thick	sufrlh	f	lh	1	2	0.165781	1.92069	1
model_fit_all_results_smri_thick_cdk_sufrlh_f	timing_main_vs_timing_int	thick	sufrlh	f	lh	1	2	0.00188644	9.65688	2	**
model_fit_all_results_smri_thick_cdk_sufrlh_m	null_vs_tempo_int	thick	sufrlh	m	lh	1	2	0.569692	1.12532	1
model_fit_all_results_smri_thick_cdk_sufrlh_m	null_vs_tempo_main	thick	sufrlh	m	lh	1	2	0.300473	1.07209	1
model_fit_all_results_smri_thick_cdk_sufrlh_m	null_vs_timing_int	thick	sufrlh	m	lh	1	2	0.098869	4.62792	1	.
model_fit_all_results_smri_thick_cdk_sufrlh_m	null_vs_timing_main	thick	sufrlh	m	lh	1	2	0.129192	2.30219	1
model_fit_all_results_smri_thick_cdk_sufrlh_m	tempo_main_vs_tempo_int	thick	sufrlh	m	lh	1	2	0.138243	2.19741	1
model_fit_all_results_smri_thick_cdk_sufrlh_m	timing_main_vs_timing_int	thick	sufrlh	m	lh	1	2	0.127251	2.32573	1
model_fit_all_results_smri_thick_cdk_sufrrh_f	null_vs_tempo_int	thick	sufrrh	f	rh	1	2	0.923485	0.159202	1
model_fit_all_results_smri_thick_cdk_sufrrh_f	null_vs_tempo_main	thick	sufrrh	f	rh	1	2	0.145405	2.11981	1
model_fit_all_results_smri_thick_cdk_sufrrh_f	null_vs_timing_int	thick	sufrrh	f	rh	1	2	0.00157309	12.9094	2	**
model_fit_all_results_smri_thick_cdk_sufrrh_f	null_vs_timing_main	thick	sufrrh	f	rh	1	2	0.0113335	6.41226	2	*
model_fit_all_results_smri_thick_cdk_sufrrh_f	tempo_main_vs_tempo_int	thick	sufrrh	f	rh	1	2	0.131136	2.27901	1
model_fit_all_results_smri_thick_cdk_sufrrh_f	timing_main_vs_timing_int	thick	sufrrh	f	rh	1	2	0.0108047	6.49717	2	*
model_fit_all_results_smri_thick_cdk_sufrrh_m	null_vs_tempo_int	thick	sufrrh	m	rh	1	2	0.183922	3.38648	1
model_fit_all_results_smri_thick_cdk_sufrrh_m	null_vs_tempo_main	thick	sufrrh	m	rh	1	2	0.0640419	3.42949	1	.
model_fit_all_results_smri_thick_cdk_sufrrh_m	null_vs_timing_int	thick	sufrrh	m	rh	1	2	0.199536	3.22352	1
model_fit_all_results_smri_thick_cdk_sufrrh_m	null_vs_timing_main	thick	sufrrh	m	rh	1	2	0.0474096	3.93079	2	*
model_fit_all_results_smri_thick_cdk_sufrrh_m	tempo_main_vs_tempo_int	thick	sufrrh	m	rh	1	2	0.835718	0.043004	1
model_fit_all_results_smri_thick_cdk_sufrrh_m	timing_main_vs_timing_int	thick	sufrrh	m	rh	1	2	0.40035	0.707274	1
model_fit_all_results_smri_thick_cdk_supllh_f	null_vs_tempo_int	thick	supllh	f	lh	1	2	0.0720733	5.26014	1	.
model_fit_all_results_smri_thick_cdk_supllh_f	null_vs_tempo_main	thick	supllh	f	lh	1	2	0.00222161	9.35679	2	**
model_fit_all_results_smri_thick_cdk_supllh_f	null_vs_timing_int	thick	supllh	f	lh	1	2	7.58772e-17	74.2348	2	***
model_fit_all_results_smri_thick_cdk_supllh_f	null_vs_timing_main	thick	supllh	f	lh	1	2	2.75361e-09	35.3508	2	***
model_fit_all_results_smri_thick_cdk_supllh_f	tempo_main_vs_tempo_int	thick	supllh	f	lh	1	2	0.0429685	4.09664	2	*
model_fit_all_results_smri_thick_cdk_supllh_f	timing_main_vs_timing_int	thick	supllh	f	lh	1	2	4.49735e-10	38.8841	2	***
model_fit_all_results_smri_thick_cdk_supllh_m	null_vs_tempo_int	thick	supllh	m	lh	1	2	0.364364	2.0192	1
model_fit_all_results_smri_thick_cdk_supllh_m	null_vs_tempo_main	thick	supllh	m	lh	1	2	0.230291	1.43906	1
model_fit_all_results_smri_thick_cdk_supllh_m	null_vs_timing_int	thick	supllh	m	lh	1	2	2.44835e-08	35.0505	2	***
model_fit_all_results_smri_thick_cdk_supllh_m	null_vs_timing_main	thick	supllh	m	lh	1	2	3.18997e-06	21.6988	2	***
model_fit_all_results_smri_thick_cdk_supllh_m	tempo_main_vs_tempo_int	thick	supllh	m	lh	1	2	0.0629363	3.45827	1	.
model_fit_all_results_smri_thick_cdk_supllh_m	timing_main_vs_timing_int	thick	supllh	m	lh	1	2	0.000258178	13.3518	2	***
model_fit_all_results_smri_thick_cdk_suplrh_f	null_vs_tempo_int	thick	suplrh	f	rh	1	2	0.00574668	10.3183	2	**
model_fit_all_results_smri_thick_cdk_suplrh_f	null_vs_tempo_main	thick	suplrh	f	rh	1	2	0.00027617	13.2255	2	***
model_fit_all_results_smri_thick_cdk_suplrh_f	null_vs_timing_int	thick	suplrh	f	rh	1	2	5.31627e-12	51.9205	2	***
model_fit_all_results_smri_thick_cdk_suplrh_f	null_vs_timing_main	thick	suplrh	f	rh	1	2	8.40651e-07	24.2624	2	***
model_fit_all_results_smri_thick_cdk_suplrh_f	tempo_main_vs_tempo_int	thick	suplrh	f	rh	1	2	0.0881846	2.90721	1	.
model_fit_all_results_smri_thick_cdk_suplrh_f	timing_main_vs_timing_int	thick	suplrh	f	rh	1	2	1.44763e-07	27.6581	2	***
model_fit_all_results_smri_thick_cdk_suplrh_m	null_vs_tempo_int	thick	suplrh	m	rh	1	2	0.800966	0.443873	1
model_fit_all_results_smri_thick_cdk_suplrh_m	null_vs_tempo_main	thick	suplrh	m	rh	1	2	0.610306	0.259729	1
model_fit_all_results_smri_thick_cdk_suplrh_m	null_vs_timing_int	thick	suplrh	m	rh	1	2	3.42668e-09	38.9833	2	***
model_fit_all_results_smri_thick_cdk_suplrh_m	null_vs_timing_main	thick	suplrh	m	rh	1	2	4.40312e-08	29.9633	2	***
model_fit_all_results_smri_thick_cdk_suplrh_m	tempo_main_vs_tempo_int	thick	suplrh	m	rh	1	2	0.667836	0.184144	1
model_fit_all_results_smri_thick_cdk_suplrh_m	timing_main_vs_timing_int	thick	suplrh	m	rh	1	2	0.00267028	9.02009	2	**
model_fit_all_results_smri_thick_cdk_sutmlh_f	null_vs_tempo_int	thick	sutmlh	f	lh	1	2	0.00121492	13.4262	2	**
model_fit_all_results_smri_thick_cdk_sutmlh_f	null_vs_tempo_main	thick	sutmlh	f	lh	1	2	6.3461e-05	15.9965	2	***
model_fit_all_results_smri_thick_cdk_sutmlh_f	null_vs_timing_int	thick	sutmlh	f	lh	1	2	1.25154e-06	27.1823	2	***
model_fit_all_results_smri_thick_cdk_sutmlh_f	null_vs_timing_main	thick	sutmlh	f	lh	1	2	4.77867e-05	16.534	2	***
model_fit_all_results_smri_thick_cdk_sutmlh_f	tempo_main_vs_tempo_int	thick	sutmlh	f	lh	1	2	0.108887	2.5703	1
model_fit_all_results_smri_thick_cdk_sutmlh_f	timing_main_vs_timing_int	thick	sutmlh	f	lh	1	2	0.00110171	10.6483	2	**
model_fit_all_results_smri_thick_cdk_sutmlh_m	null_vs_tempo_int	thick	sutmlh	m	lh	1	2	0.287157	2.49545	1
model_fit_all_results_smri_thick_cdk_sutmlh_m	null_vs_tempo_main	thick	sutmlh	m	lh	1	2	0.31843	0.995383	1
model_fit_all_results_smri_thick_cdk_sutmlh_m	null_vs_timing_int	thick	sutmlh	m	lh	1	2	0.459622	1.5547	1
model_fit_all_results_smri_thick_cdk_sutmlh_m	null_vs_timing_main	thick	sutmlh	m	lh	1	2	0.0974983	2.746	1	.
model_fit_all_results_smri_thick_cdk_sutmlh_m	tempo_main_vs_tempo_int	thick	sutmlh	m	lh	1	2	0.0617096	3.49083	1	.
model_fit_all_results_smri_thick_cdk_sutmlh_m	timing_main_vs_timing_int	thick	sutmlh	m	lh	1	2	0.0380968	4.3007	2	*
model_fit_all_results_smri_thick_cdk_sutmrh_f	null_vs_tempo_int	thick	sutmrh	f	rh	1	2	0.000457253	15.3805	2	***
model_fit_all_results_smri_thick_cdk_sutmrh_f	null_vs_tempo_main	thick	sutmrh	f	rh	1	2	1.88093e-05	18.3062	2	***
model_fit_all_results_smri_thick_cdk_sutmrh_f	null_vs_timing_int	thick	sutmrh	f	rh	1	2	6.49004e-09	37.706	2	***
model_fit_all_results_smri_thick_cdk_sutmrh_f	null_vs_timing_main	thick	sutmrh	f	rh	1	2	6.49143e-08	29.2109	2	***
model_fit_all_results_smri_thick_cdk_sutmrh_f	tempo_main_vs_tempo_int	thick	sutmrh	f	rh	1	2	0.0871817	2.92566	1	.
model_fit_all_results_smri_thick_cdk_sutmrh_f	timing_main_vs_timing_int	thick	sutmrh	f	rh	1	2	0.00356098	8.49513	2	**
model_fit_all_results_smri_thick_cdk_sutmrh_m	null_vs_tempo_int	thick	sutmrh	m	rh	1	2	0.600009	1.02162	1
model_fit_all_results_smri_thick_cdk_sutmrh_m	null_vs_tempo_main	thick	sutmrh	m	rh	1	2	0.125914	2.34217	1
model_fit_all_results_smri_thick_cdk_sutmrh_m	null_vs_timing_int	thick	sutmrh	m	rh	1	2	0.0583892	5.68125	1	.
model_fit_all_results_smri_thick_cdk_sutmrh_m	null_vs_timing_main	thick	sutmrh	m	rh	1	2	0.00458603	8.03586	2	**
model_fit_all_results_smri_thick_cdk_sutmrh_m	tempo_main_vs_tempo_int	thick	sutmrh	m	rh	1	2	0.0666444	3.36379	1	.
model_fit_all_results_smri_thick_cdk_sutmrh_m	timing_main_vs_timing_int	thick	sutmrh	m	rh	1	2	0.124913	2.35461	1
model_fit_all_results_smri_thick_cdk_tmpolelh_f	null_vs_tempo_int	thick	tmpolelh	f	lh	1	2	0.010072	9.19599	2	*
model_fit_all_results_smri_thick_cdk_tmpolelh_f	null_vs_tempo_main	thick	tmpolelh	f	lh	1	2	0.00106936	10.7034	2	**
model_fit_all_results_smri_thick_cdk_tmpolelh_f	null_vs_timing_int	thick	tmpolelh	f	lh	1	2	0.00115863	13.521	2	**
model_fit_all_results_smri_thick_cdk_tmpolelh_f	null_vs_timing_main	thick	tmpolelh	f	lh	1	2	8.65114e-05	15.4104	2	***
model_fit_all_results_smri_thick_cdk_tmpolelh_f	tempo_main_vs_tempo_int	thick	tmpolelh	f	lh	1	2	0.219528	1.50746	1
model_fit_all_results_smri_thick_cdk_tmpolelh_f	timing_main_vs_timing_int	thick	tmpolelh	f	lh	1	2	0.169275	1.88936	1
model_fit_all_results_smri_thick_cdk_tmpolelh_m	null_vs_tempo_int	thick	tmpolelh	m	lh	1	2	0.576331	1.10215	1
model_fit_all_results_smri_thick_cdk_tmpolelh_m	null_vs_tempo_main	thick	tmpolelh	m	lh	1	2	0.140822	2.16896	1
model_fit_all_results_smri_thick_cdk_tmpolelh_m	null_vs_timing_int	thick	tmpolelh	m	lh	1	2	0.428088	1.69685	1
model_fit_all_results_smri_thick_cdk_tmpolelh_m	null_vs_timing_main	thick	tmpolelh	m	lh	1	2	0.159812	1.976	1
model_fit_all_results_smri_thick_cdk_tmpolelh_m	tempo_main_vs_tempo_int	thick	tmpolelh	m	lh	1	2	0.0705101	3.2711	1	.
model_fit_all_results_smri_thick_cdk_tmpolelh_m	timing_main_vs_timing_int	thick	tmpolelh	m	lh	1	2	0.0553054	3.67286	1	.
model_fit_all_results_smri_thick_cdk_tmpolerh_f	null_vs_tempo_int	thick	tmpolerh	f	rh	1	2	0.864451	0.29132	1
model_fit_all_results_smri_thick_cdk_tmpolerh_f	null_vs_tempo_main	thick	tmpolerh	f	rh	1	2	0.0422113	4.12671	2	*
model_fit_all_results_smri_thick_cdk_tmpolerh_f	null_vs_timing_int	thick	tmpolerh	f	rh	1	2	0.82831	0.376735	1
model_fit_all_results_smri_thick_cdk_tmpolerh_f	null_vs_timing_main	thick	tmpolerh	f	rh	1	2	0.117579	2.44928	1
model_fit_all_results_smri_thick_cdk_tmpolerh_f	tempo_main_vs_tempo_int	thick	tmpolerh	f	rh	1	2	0.0501813	3.83539	1	.
model_fit_all_results_smri_thick_cdk_tmpolerh_f	timing_main_vs_timing_int	thick	tmpolerh	f	rh	1	2	0.149971	2.07254	1
model_fit_all_results_smri_thick_cdk_tmpolerh_m	null_vs_tempo_int	thick	tmpolerh	m	rh	1	2	0.316202	2.30275	1
model_fit_all_results_smri_thick_cdk_tmpolerh_m	null_vs_tempo_main	thick	tmpolerh	m	rh	1	2	0.193662	1.68953	1
model_fit_all_results_smri_thick_cdk_tmpolerh_m	null_vs_timing_int	thick	tmpolerh	m	rh	1	2	0.811736	0.41716	1
model_fit_all_results_smri_thick_cdk_tmpolerh_m	null_vs_timing_main	thick	tmpolerh	m	rh	1	2	0.0560113	3.65172	1	.
model_fit_all_results_smri_thick_cdk_tmpolerh_m	tempo_main_vs_tempo_int	thick	tmpolerh	m	rh	1	2	0.0457091	3.99228	2	*
model_fit_all_results_smri_thick_cdk_tmpolerh_m	timing_main_vs_timing_int	thick	tmpolerh	m	rh	1	2	0.0720997	3.23456	1	.
model_fit_all_results_smri_thick_cdk_trvtmlh_f	null_vs_tempo_int	thick	trvtmlh	f	lh	1	2	0.00207079	12.3596	2	**
model_fit_all_results_smri_thick_cdk_trvtmlh_f	null_vs_tempo_main	thick	trvtmlh	f	lh	1	2	0.000120316	14.7877	2	***
model_fit_all_results_smri_thick_cdk_trvtmlh_f	null_vs_timing_int	thick	trvtmlh	f	lh	1	2	1.44312e-09	40.7129	2	***
model_fit_all_results_smri_thick_cdk_trvtmlh_f	null_vs_timing_main	thick	trvtmlh	f	lh	1	2	1.05115e-08	32.7443	2	***
model_fit_all_results_smri_thick_cdk_trvtmlh_f	tempo_main_vs_tempo_int	thick	trvtmlh	f	lh	1	2	0.119179	2.42808	1
model_fit_all_results_smri_thick_cdk_trvtmlh_f	timing_main_vs_timing_int	thick	trvtmlh	f	lh	1	2	0.00475947	7.96864	2	**
model_fit_all_results_smri_thick_cdk_trvtmlh_m	null_vs_tempo_int	thick	trvtmlh	m	lh	1	2	0.0812729	5.01989	1	.
model_fit_all_results_smri_thick_cdk_trvtmlh_m	null_vs_tempo_main	thick	trvtmlh	m	lh	1	2	0.0444125	4.04081	2	*
model_fit_all_results_smri_thick_cdk_trvtmlh_m	null_vs_timing_int	thick	trvtmlh	m	lh	1	2	0.260786	2.68811	1
model_fit_all_results_smri_thick_cdk_trvtmlh_m	null_vs_timing_main	thick	trvtmlh	m	lh	1	2	0.357603	0.846293	1
model_fit_all_results_smri_thick_cdk_trvtmlh_m	tempo_main_vs_tempo_int	thick	trvtmlh	m	lh	1	2	0.322427	0.979075	1
model_fit_all_results_smri_thick_cdk_trvtmlh_m	timing_main_vs_timing_int	thick	trvtmlh	m	lh	1	2	0.174738	1.84182	1
model_fit_all_results_smri_thick_cdk_trvtmrh_f	null_vs_tempo_int	thick	trvtmrh	f	rh	1	2	0.00152892	12.9664	2	**
model_fit_all_results_smri_thick_cdk_trvtmrh_f	null_vs_tempo_main	thick	trvtmrh	f	rh	1	2	2.1124e-05	18.0852	2	***
model_fit_all_results_smri_thick_cdk_trvtmrh_f	null_vs_timing_int	thick	trvtmrh	f	rh	1	2	1.04667e-07	32.145	2	***
model_fit_all_results_smri_thick_cdk_trvtmrh_f	null_vs_timing_main	thick	trvtmrh	f	rh	1	2	8.03766e-06	19.9289	2	***
model_fit_all_results_smri_thick_cdk_trvtmrh_f	tempo_main_vs_tempo_int	thick	trvtmrh	f	rh	1	2	0.0236682	5.11879	2	*
model_fit_all_results_smri_thick_cdk_trvtmrh_f	timing_main_vs_timing_int	thick	trvtmrh	f	rh	1	2	0.000473797	12.2161	2	***
model_fit_all_results_smri_thick_cdk_trvtmrh_m	null_vs_tempo_int	thick	trvtmrh	m	rh	1	2	0.0210772	7.71913	2	*
model_fit_all_results_smri_thick_cdk_trvtmrh_m	null_vs_tempo_main	thick	trvtmrh	m	rh	1	2	0.00260945	9.06222	2	**
model_fit_all_results_smri_thick_cdk_trvtmrh_m	null_vs_timing_int	thick	trvtmrh	m	rh	1	2	0.77535	0.508883	1
model_fit_all_results_smri_thick_cdk_trvtmrh_m	null_vs_timing_main	thick	trvtmrh	m	rh	1	2	0.108766	2.57206	1
model_fit_all_results_smri_thick_cdk_trvtmrh_m	tempo_main_vs_tempo_int	thick	trvtmrh	m	rh	1	2	0.24649	1.34309	1
model_fit_all_results_smri_thick_cdk_trvtmrh_m	timing_main_vs_timing_int	thick	trvtmrh	m	rh	1	2	0.150896	2.06317	1
model_fit_all_results_smri_vol_scs_3rdventricle_f	null_vs_tempo_int	vol	3rdventricle	f	NA	1	2	0.0814304	5.01601	1	.
model_fit_all_results_smri_vol_scs_3rdventricle_f	null_vs_tempo_main	vol	3rdventricle	f	NA	1	2	0.0139865	6.03984	2	*
model_fit_all_results_smri_vol_scs_3rdventricle_f	null_vs_timing_int	vol	3rdventricle	f	NA	1	2	2.74859e-05	21.0037	2	***
model_fit_all_results_smri_vol_scs_3rdventricle_f	null_vs_timing_main	vol	3rdventricle	f	NA	1	2	3.02681e-05	17.4009	2	***
model_fit_all_results_smri_vol_scs_3rdventricle_f	tempo_main_vs_tempo_int	vol	3rdventricle	f	NA	1	2	0.311613	1.02383	1
model_fit_all_results_smri_vol_scs_3rdventricle_f	timing_main_vs_timing_int	vol	3rdventricle	f	NA	1	2	0.0576835	3.60277	1	.
model_fit_all_results_smri_vol_scs_3rdventricle_m	null_vs_tempo_int	vol	3rdventricle	m	NA	1	2	0.222207	3.00829	1
model_fit_all_results_smri_vol_scs_3rdventricle_m	null_vs_tempo_main	vol	3rdventricle	m	NA	1	2	0.064754	3.41123	1	.
model_fit_all_results_smri_vol_scs_3rdventricle_m	null_vs_timing_int	vol	3rdventricle	m	NA	1	2	2.63977e-26	117.793	2	***
model_fit_all_results_smri_vol_scs_3rdventricle_m	null_vs_timing_main	vol	3rdventricle	m	NA	1	2	0.000574652	11.8563	2	***
model_fit_all_results_smri_vol_scs_3rdventricle_m	tempo_main_vs_tempo_int	vol	3rdventricle	m	NA	1	2	0.525574	0.402942	1
model_fit_all_results_smri_vol_scs_3rdventricle_m	timing_main_vs_timing_int	vol	3rdventricle	m	NA	1	2	7.61289e-25	105.937	2	***
model_fit_all_results_smri_vol_scs_4thventricle_f	null_vs_tempo_int	vol	4thventricle	f	NA	1	2	0.127307	4.12231	1
model_fit_all_results_smri_vol_scs_4thventricle_f	null_vs_tempo_main	vol	4thventricle	f	NA	1	2	0.977108	0.000823405	1
model_fit_all_results_smri_vol_scs_4thventricle_f	null_vs_timing_int	vol	4thventricle	f	NA	1	2	6.7427e-10	42.2348	2	***
model_fit_all_results_smri_vol_scs_4thventricle_f	null_vs_timing_main	vol	4thventricle	f	NA	1	2	0.000140006	14.5021	2	***
model_fit_all_results_smri_vol_scs_4thventricle_f	tempo_main_vs_tempo_int	vol	4thventricle	f	NA	1	2	0.0423419	4.12148	2	*
model_fit_all_results_smri_vol_scs_4thventricle_f	timing_main_vs_timing_int	vol	4thventricle	f	NA	1	2	1.39287e-07	27.7327	2	***
model_fit_all_results_smri_vol_scs_4thventricle_m	null_vs_tempo_int	vol	4thventricle	m	NA	1	2	0.0268403	7.2357	2	*
model_fit_all_results_smri_vol_scs_4thventricle_m	null_vs_tempo_main	vol	4thventricle	m	NA	1	2	0.0855124	2.95689	1	.
model_fit_all_results_smri_vol_scs_4thventricle_m	null_vs_timing_int	vol	4thventricle	m	NA	1	2	1.40451e-16	73.0033	2	***
model_fit_all_results_smri_vol_scs_4thventricle_m	null_vs_timing_main	vol	4thventricle	m	NA	1	2	7.38469e-06	20.0909	2	***
model_fit_all_results_smri_vol_scs_4thventricle_m	tempo_main_vs_tempo_int	vol	4thventricle	m	NA	1	2	0.0385902	4.27882	2	*
model_fit_all_results_smri_vol_scs_4thventricle_m	timing_main_vs_timing_int	vol	4thventricle	m	NA	1	2	3.48754e-13	52.9124	2	***
model_fit_all_results_smri_vol_scs_aal_f	null_vs_tempo_int	vol	aal	f	NA	1	2	0.370915	1.98356	1
model_fit_all_results_smri_vol_scs_aal_f	null_vs_tempo_main	vol	aal	f	NA	1	2	0.0856572	2.95415	1	.
model_fit_all_results_smri_vol_scs_aal_f	null_vs_timing_int	vol	aal	f	NA	1	2	0.000245956	16.6207	2	***
model_fit_all_results_smri_vol_scs_aal_f	null_vs_timing_main	vol	aal	f	NA	1	2	0.000437546	12.3646	2	***
model_fit_all_results_smri_vol_scs_aal_f	tempo_main_vs_tempo_int	vol	aal	f	NA	1	2	0.0262768	4.93771	2	*
model_fit_all_results_smri_vol_scs_aal_f	timing_main_vs_timing_int	vol	aal	f	NA	1	2	0.0391098	4.25609	2	*
model_fit_all_results_smri_vol_scs_aal_m	null_vs_tempo_int	vol	aal	m	NA	1	2	0.177632	3.45608	1
model_fit_all_results_smri_vol_scs_aal_m	null_vs_tempo_main	vol	aal	m	NA	1	2	0.888766	0.0195623	1
model_fit_all_results_smri_vol_scs_aal_m	null_vs_timing_int	vol	aal	m	NA	1	2	0.013556	8.60185	2	*
model_fit_all_results_smri_vol_scs_aal_m	null_vs_timing_main	vol	aal	m	NA	1	2	0.000499893	12.1161	2	***
model_fit_all_results_smri_vol_scs_aal_m	tempo_main_vs_tempo_int	vol	aal	m	NA	1	2	0.06377	3.43652	1	.
model_fit_all_results_smri_vol_scs_aal_m	timing_main_vs_timing_int	vol	aal	m	NA	1	2	0.0608446	3.51421	1	.
model_fit_all_results_smri_vol_scs_aar_f	null_vs_tempo_int	vol	aar	f	NA	1	2	0.27942	2.55008	1
model_fit_all_results_smri_vol_scs_aar_f	null_vs_tempo_main	vol	aar	f	NA	1	2	0.143533	2.13966	1
model_fit_all_results_smri_vol_scs_aar_f	null_vs_timing_int	vol	aar	f	NA	1	2	0.00181262	12.626	2	**
model_fit_all_results_smri_vol_scs_aar_f	null_vs_timing_main	vol	aar	f	NA	1	2	0.000269998	13.2678	2	***
model_fit_all_results_smri_vol_scs_aar_f	tempo_main_vs_tempo_int	vol	aar	f	NA	1	2	0.0303432	4.68974	2	*
model_fit_all_results_smri_vol_scs_aar_f	timing_main_vs_timing_int	vol	aar	f	NA	1	2	0.423029	0.641884	1
model_fit_all_results_smri_vol_scs_aar_m	null_vs_tempo_int	vol	aar	m	NA	1	2	0.0842293	4.94842	1	.
model_fit_all_results_smri_vol_scs_aar_m	null_vs_tempo_main	vol	aar	m	NA	1	2	0.710589	0.13769	1
model_fit_all_results_smri_vol_scs_aar_m	null_vs_timing_int	vol	aar	m	NA	1	2	0.0175702	8.0831	2	*
model_fit_all_results_smri_vol_scs_aar_m	null_vs_timing_main	vol	aar	m	NA	1	2	0.000698244	11.4939	2	***
model_fit_all_results_smri_vol_scs_aar_m	tempo_main_vs_tempo_int	vol	aar	m	NA	1	2	0.028283	4.81073	2	*
model_fit_all_results_smri_vol_scs_aar_m	timing_main_vs_timing_int	vol	aar	m	NA	1	2	0.0647704	3.41082	1	.
model_fit_all_results_smri_vol_scs_allventricles_f	null_vs_tempo_int	vol	allventricles	f	NA	1	2	0.272769	2.59826	1
model_fit_all_results_smri_vol_scs_allventricles_f	null_vs_tempo_main	vol	allventricles	f	NA	1	2	0.362446	0.829399	1
model_fit_all_results_smri_vol_scs_allventricles_f	null_vs_timing_int	vol	allventricles	f	NA	1	2	1.72973e-10	44.9558	2	***
model_fit_all_results_smri_vol_scs_allventricles_f	null_vs_timing_main	vol	allventricles	f	NA	1	2	0.0159565	5.80766	2	*
model_fit_all_results_smri_vol_scs_allventricles_f	tempo_main_vs_tempo_int	vol	allventricles	f	NA	1	2	0.0641131	3.42765	1	.
model_fit_all_results_smri_vol_scs_allventricles_f	timing_main_vs_timing_int	vol	allventricles	f	NA	1	2	3.92843e-10	39.1481	2	***
model_fit_all_results_smri_vol_scs_allventricles_m	null_vs_tempo_int	vol	allventricles	m	NA	1	2	0.363282	2.02515	1
model_fit_all_results_smri_vol_scs_allventricles_m	null_vs_tempo_main	vol	allventricles	m	NA	1	2	0.481628	0.495175	1
model_fit_all_results_smri_vol_scs_allventricles_m	null_vs_timing_int	vol	allventricles	m	NA	1	2	1.44387e-20	91.3688	2	***
model_fit_all_results_smri_vol_scs_allventricles_m	null_vs_timing_main	vol	allventricles	m	NA	1	2	0.620549	0.245096	1
model_fit_all_results_smri_vol_scs_allventricles_m	tempo_main_vs_tempo_int	vol	allventricles	m	NA	1	2	0.112387	2.52033	1
model_fit_all_results_smri_vol_scs_allventricles_m	timing_main_vs_timing_int	vol	allventricles	m	NA	1	2	1.34968e-21	91.1237	2	***
model_fit_all_results_smri_vol_scs_amygdalalh_f	null_vs_tempo_int	vol	amygdalalh	f	lh	1	2	0.0680295	5.37563	1	.
model_fit_all_results_smri_vol_scs_amygdalalh_f	null_vs_tempo_main	vol	amygdalalh	f	lh	1	2	0.00365523	8.44761	2	**
model_fit_all_results_smri_vol_scs_amygdalalh_f	null_vs_timing_int	vol	amygdalalh	f	lh	1	2	0.00656318	10.0526	2	**
model_fit_all_results_smri_vol_scs_amygdalalh_f	null_vs_timing_main	vol	amygdalalh	f	lh	1	2	0.00309546	8.75033	2	**
model_fit_all_results_smri_vol_scs_amygdalalh_f	tempo_main_vs_tempo_int	vol	amygdalalh	f	lh	1	2	0.0796521	3.07199	1	.
model_fit_all_results_smri_vol_scs_amygdalalh_f	timing_main_vs_timing_int	vol	amygdalalh	f	lh	1	2	0.253806	1.30223	1
model_fit_all_results_smri_vol_scs_amygdalalh_m	null_vs_tempo_int	vol	amygdalalh	m	lh	1	2	0.119467	4.24943	1
model_fit_all_results_smri_vol_scs_amygdalalh_m	null_vs_tempo_main	vol	amygdalalh	m	lh	1	2	0.167755	1.9029	1
model_fit_all_results_smri_vol_scs_amygdalalh_m	null_vs_timing_int	vol	amygdalalh	m	lh	1	2	0.189201	3.32989	1
model_fit_all_results_smri_vol_scs_amygdalalh_m	null_vs_timing_main	vol	amygdalalh	m	lh	1	2	0.591868	0.287437	1
model_fit_all_results_smri_vol_scs_amygdalalh_m	tempo_main_vs_tempo_int	vol	amygdalalh	m	lh	1	2	0.125562	2.34653	1
model_fit_all_results_smri_vol_scs_amygdalalh_m	timing_main_vs_timing_int	vol	amygdalalh	m	lh	1	2	0.0571807	3.61733	1	.
model_fit_all_results_smri_vol_scs_amygdalarh_f	null_vs_tempo_int	vol	amygdalarh	f	rh	1	2	0.253053	2.74831	1
model_fit_all_results_smri_vol_scs_amygdalarh_f	null_vs_tempo_main	vol	amygdalarh	f	rh	1	2	0.00763467	7.11723	2	**
model_fit_all_results_smri_vol_scs_amygdalarh_f	null_vs_timing_int	vol	amygdalarh	f	rh	1	2	0.000258442	16.5217	2	***
model_fit_all_results_smri_vol_scs_amygdalarh_f	null_vs_timing_main	vol	amygdalarh	f	rh	1	2	0.0514971	3.79203	1	.
model_fit_all_results_smri_vol_scs_amygdalarh_f	tempo_main_vs_tempo_int	vol	amygdalarh	f	rh	1	2	0.0366003	4.36892	2	*
model_fit_all_results_smri_vol_scs_amygdalarh_f	timing_main_vs_timing_int	vol	amygdalarh	f	rh	1	2	0.000359905	12.7296	2	***
model_fit_all_results_smri_vol_scs_amygdalarh_m	null_vs_tempo_int	vol	amygdalarh	m	rh	1	2	0.57122	1.11996	1
model_fit_all_results_smri_vol_scs_amygdalarh_m	null_vs_tempo_main	vol	amygdalarh	m	rh	1	2	0.614763	0.253297	1
model_fit_all_results_smri_vol_scs_amygdalarh_m	null_vs_timing_int	vol	amygdalarh	m	rh	1	2	0.748116	0.580395	1
model_fit_all_results_smri_vol_scs_amygdalarh_m	null_vs_timing_main	vol	amygdalarh	m	rh	1	2	0.359658	0.839087	1
model_fit_all_results_smri_vol_scs_amygdalarh_m	tempo_main_vs_tempo_int	vol	amygdalarh	m	rh	1	2	0.241253	1.37326	1
model_fit_all_results_smri_vol_scs_amygdalarh_m	timing_main_vs_timing_int	vol	amygdalarh	m	rh	1	2	0.61102	0.258692	1
model_fit_all_results_smri_vol_scs_bstem_f	null_vs_tempo_int	vol	bstem	f	NA	1	2	0.0167554	8.17807	2	*
model_fit_all_results_smri_vol_scs_bstem_f	null_vs_tempo_main	vol	bstem	f	NA	1	2	0.516815	0.420244	1
model_fit_all_results_smri_vol_scs_bstem_f	null_vs_timing_int	vol	bstem	f	NA	1	2	1.1865e-39	179.26	2	***
model_fit_all_results_smri_vol_scs_bstem_f	null_vs_timing_main	vol	bstem	f	NA	1	2	0.150826	2.06388	1
model_fit_all_results_smri_vol_scs_bstem_f	tempo_main_vs_tempo_int	vol	bstem	f	NA	1	2	0.00534802	7.75783	2	**
model_fit_all_results_smri_vol_scs_bstem_f	timing_main_vs_timing_int	vol	bstem	f	NA	1	2	1.98485e-40	177.196	2	***
model_fit_all_results_smri_vol_scs_bstem_m	null_vs_tempo_int	vol	bstem	m	NA	1	2	1.63778e-06	26.6443	2	***
model_fit_all_results_smri_vol_scs_bstem_m	null_vs_tempo_main	vol	bstem	m	NA	1	2	0.267322	1.23043	1
model_fit_all_results_smri_vol_scs_bstem_m	null_vs_timing_int	vol	bstem	m	NA	1	2	4.60149e-19	84.4455	2	***
model_fit_all_results_smri_vol_scs_bstem_m	null_vs_timing_main	vol	bstem	m	NA	1	2	0.14606	2.11292	1
model_fit_all_results_smri_vol_scs_bstem_m	tempo_main_vs_tempo_int	vol	bstem	m	NA	1	2	4.62573e-07	25.4139	2	***
model_fit_all_results_smri_vol_scs_bstem_m	timing_main_vs_timing_int	vol	bstem	m	NA	1	2	1.15012e-19	82.3326	2	***
model_fit_all_results_smri_vol_scs_caudatelh_f	null_vs_tempo_int	vol	caudatelh	f	lh	1	2	0.7578	0.554673	1
model_fit_all_results_smri_vol_scs_caudatelh_f	null_vs_tempo_main	vol	caudatelh	f	lh	1	2	0.0487594	3.88362	2	*
model_fit_all_results_smri_vol_scs_caudatelh_f	null_vs_timing_int	vol	caudatelh	f	lh	1	2	0.0110232	9.01551	2	*
model_fit_all_results_smri_vol_scs_caudatelh_f	null_vs_timing_main	vol	caudatelh	f	lh	1	2	0.00214369	9.42224	2	**
model_fit_all_results_smri_vol_scs_caudatelh_f	tempo_main_vs_tempo_int	vol	caudatelh	f	lh	1	2	0.0680705	3.32894	1	.
model_fit_all_results_smri_vol_scs_caudatelh_f	timing_main_vs_timing_int	vol	caudatelh	f	lh	1	2	0.523634	0.406731	1
model_fit_all_results_smri_vol_scs_caudatelh_m	null_vs_tempo_int	vol	caudatelh	m	lh	1	2	0.424847	1.71205	1
model_fit_all_results_smri_vol_scs_caudatelh_m	null_vs_tempo_main	vol	caudatelh	m	lh	1	2	0.298847	1.07933	1
model_fit_all_results_smri_vol_scs_caudatelh_m	null_vs_timing_int	vol	caudatelh	m	lh	1	2	0.0114462	8.9402	2	*
model_fit_all_results_smri_vol_scs_caudatelh_m	null_vs_timing_main	vol	caudatelh	m	lh	1	2	0.0188677	5.51374	2	*
model_fit_all_results_smri_vol_scs_caudatelh_m	tempo_main_vs_tempo_int	vol	caudatelh	m	lh	1	2	0.42636	0.632719	1
model_fit_all_results_smri_vol_scs_caudatelh_m	timing_main_vs_timing_int	vol	caudatelh	m	lh	1	2	0.0641596	3.42646	1	.
model_fit_all_results_smri_vol_scs_caudaterh_f	null_vs_tempo_int	vol	caudaterh	f	rh	1	2	0.800816	0.444247	1
model_fit_all_results_smri_vol_scs_caudaterh_f	null_vs_tempo_main	vol	caudaterh	f	rh	1	2	0.0298679	4.71688	2	*
model_fit_all_results_smri_vol_scs_caudaterh_f	null_vs_timing_int	vol	caudaterh	f	rh	1	2	3.62566e-05	20.4498	2	***
model_fit_all_results_smri_vol_scs_caudaterh_f	null_vs_timing_main	vol	caudaterh	f	rh	1	2	0.0004565	12.2855	2	***
model_fit_all_results_smri_vol_scs_caudaterh_f	tempo_main_vs_tempo_int	vol	caudaterh	f	rh	1	2	0.0230979	5.16112	2	*
model_fit_all_results_smri_vol_scs_caudaterh_f	timing_main_vs_timing_int	vol	caudaterh	f	rh	1	2	0.00427226	8.16432	2	**
model_fit_all_results_smri_vol_scs_caudaterh_m	null_vs_tempo_int	vol	caudaterh	m	rh	1	2	0.552772	1.18562	1
model_fit_all_results_smri_vol_scs_caudaterh_m	null_vs_tempo_main	vol	caudaterh	m	rh	1	2	0.338334	0.916735	1
model_fit_all_results_smri_vol_scs_caudaterh_m	null_vs_timing_int	vol	caudaterh	m	rh	1	2	0.00595143	10.2482	2	**
model_fit_all_results_smri_vol_scs_caudaterh_m	null_vs_timing_main	vol	caudaterh	m	rh	1	2	0.0130771	6.15866	2	*
model_fit_all_results_smri_vol_scs_caudaterh_m	tempo_main_vs_tempo_int	vol	caudaterh	m	rh	1	2	0.147073	2.10235	1
model_fit_all_results_smri_vol_scs_caudaterh_m	timing_main_vs_timing_int	vol	caudaterh	m	rh	1	2	0.0431481	4.08959	2	*
model_fit_all_results_smri_vol_scs_cbwmatterlh_f	null_vs_tempo_int	vol	cbwmatterlh	f	lh	1	2	0.0435658	6.26697	2	*
model_fit_all_results_smri_vol_scs_cbwmatterlh_f	null_vs_tempo_main	vol	cbwmatterlh	f	lh	1	2	0.0249562	5.02692	2	*
model_fit_all_results_smri_vol_scs_cbwmatterlh_f	null_vs_timing_int	vol	cbwmatterlh	f	lh	1	2	7.56615e-51	230.816	2	***
model_fit_all_results_smri_vol_scs_cbwmatterlh_f	null_vs_timing_main	vol	cbwmatterlh	f	lh	1	2	0.00128927	10.3578	2	**
model_fit_all_results_smri_vol_scs_cbwmatterlh_f	tempo_main_vs_tempo_int	vol	cbwmatterlh	f	lh	1	2	0.265463	1.24004	1
model_fit_all_results_smri_vol_scs_cbwmatterlh_f	timing_main_vs_timing_int	vol	cbwmatterlh	f	lh	1	2	7.18417e-50	220.458	2	***
model_fit_all_results_smri_vol_scs_cbwmatterlh_m	null_vs_tempo_int	vol	cbwmatterlh	m	lh	1	2	0.111661	4.38457	1
model_fit_all_results_smri_vol_scs_cbwmatterlh_m	null_vs_tempo_main	vol	cbwmatterlh	m	lh	1	2	0.745108	0.105687	1
model_fit_all_results_smri_vol_scs_cbwmatterlh_m	null_vs_timing_int	vol	cbwmatterlh	m	lh	1	2	0.000817212	14.2192	2	***
model_fit_all_results_smri_vol_scs_cbwmatterlh_m	null_vs_timing_main	vol	cbwmatterlh	m	lh	1	2	0.355641	0.853226	1
model_fit_all_results_smri_vol_scs_cbwmatterlh_m	tempo_main_vs_tempo_int	vol	cbwmatterlh	m	lh	1	2	0.0385887	4.27888	2	*
model_fit_all_results_smri_vol_scs_cbwmatterlh_m	timing_main_vs_timing_int	vol	cbwmatterlh	m	lh	1	2	0.000256227	13.366	2	***
model_fit_all_results_smri_vol_scs_cbwmatterrh_f	null_vs_tempo_int	vol	cbwmatterrh	f	rh	1	2	0.031059	6.94374	2	*
model_fit_all_results_smri_vol_scs_cbwmatterrh_f	null_vs_tempo_main	vol	cbwmatterrh	f	rh	1	2	0.0294472	4.74128	2	*
model_fit_all_results_smri_vol_scs_cbwmatterrh_f	null_vs_timing_int	vol	cbwmatterrh	f	rh	1	2	3.14088e-52	237.18	2	***
model_fit_all_results_smri_vol_scs_cbwmatterrh_f	null_vs_timing_main	vol	cbwmatterrh	f	rh	1	2	0.00131084	10.3272	2	**
model_fit_all_results_smri_vol_scs_cbwmatterrh_f	tempo_main_vs_tempo_int	vol	cbwmatterrh	f	rh	1	2	0.137791	2.20246	1
model_fit_all_results_smri_vol_scs_cbwmatterrh_f	timing_main_vs_timing_int	vol	cbwmatterrh	f	rh	1	2	2.89566e-51	226.853	2	***
model_fit_all_results_smri_vol_scs_cbwmatterrh_m	null_vs_tempo_int	vol	cbwmatterrh	m	rh	1	2	0.00186458	12.5694	2	**
model_fit_all_results_smri_vol_scs_cbwmatterrh_m	null_vs_tempo_main	vol	cbwmatterrh	m	rh	1	2	0.711683	0.136602	1
model_fit_all_results_smri_vol_scs_cbwmatterrh_m	null_vs_timing_int	vol	cbwmatterrh	m	rh	1	2	2.51436e-13	58.0232	2	***
model_fit_all_results_smri_vol_scs_cbwmatterrh_m	null_vs_timing_main	vol	cbwmatterrh	m	rh	1	2	0.317023	1.00119	1
model_fit_all_results_smri_vol_scs_cbwmatterrh_m	tempo_main_vs_tempo_int	vol	cbwmatterrh	m	rh	1	2	0.00042185	12.4328	2	***
model_fit_all_results_smri_vol_scs_cbwmatterrh_m	timing_main_vs_timing_int	vol	cbwmatterrh	m	rh	1	2	4.30967e-14	57.022	2	***
model_fit_all_results_smri_vol_scs_ccat_f	null_vs_tempo_int	vol	ccat	f	NA	1	2	0.984621	0.0309979	1
model_fit_all_results_smri_vol_scs_ccat_f	null_vs_tempo_main	vol	ccat	f	NA	1	2	0.324029	0.972615	1
model_fit_all_results_smri_vol_scs_ccat_f	null_vs_timing_int	vol	ccat	f	NA	1	2	0.00079971	14.2625	2	***
model_fit_all_results_smri_vol_scs_ccat_f	null_vs_timing_main	vol	ccat	f	NA	1	2	0.0171951	5.67635	2	*
model_fit_all_results_smri_vol_scs_ccat_f	tempo_main_vs_tempo_int	vol	ccat	f	NA	1	2	0.316438	1.00361	1
model_fit_all_results_smri_vol_scs_ccat_f	timing_main_vs_timing_int	vol	ccat	f	NA	1	2	0.00338725	8.58617	2	**
model_fit_all_results_smri_vol_scs_ccat_m	null_vs_tempo_int	vol	ccat	m	NA	1	2	0.424142	1.71537	1
model_fit_all_results_smri_vol_scs_ccat_m	null_vs_tempo_main	vol	ccat	m	NA	1	2	0.370147	0.80317	1
model_fit_all_results_smri_vol_scs_ccat_m	null_vs_timing_int	vol	ccat	m	NA	1	2	0.94316	0.117038	1
model_fit_all_results_smri_vol_scs_ccat_m	null_vs_timing_main	vol	ccat	m	NA	1	2	0.548223	0.36051	1
model_fit_all_results_smri_vol_scs_ccat_m	tempo_main_vs_tempo_int	vol	ccat	m	NA	1	2	0.112515	2.51854	1
model_fit_all_results_smri_vol_scs_ccat_m	timing_main_vs_timing_int	vol	ccat	m	NA	1	2	0.489535	0.477548	1
model_fit_all_results_smri_vol_scs_ccct_f	null_vs_tempo_int	vol	ccct	f	NA	1	2	0.514468	1.32924	1
model_fit_all_results_smri_vol_scs_ccct_f	null_vs_tempo_main	vol	ccct	f	NA	1	2	0.039943	4.2203	2	*
model_fit_all_results_smri_vol_scs_ccct_f	null_vs_timing_int	vol	ccct	f	NA	1	2	0.000515282	15.1416	2	***
model_fit_all_results_smri_vol_scs_ccct_f	null_vs_timing_main	vol	ccct	f	NA	1	2	0.808638	0.0586528	1
model_fit_all_results_smri_vol_scs_ccct_f	tempo_main_vs_tempo_int	vol	ccct	f	NA	1	2	0.0890723	2.89106	1	.
model_fit_all_results_smri_vol_scs_ccct_f	timing_main_vs_timing_int	vol	ccct	f	NA	1	2	0.000102889	15.0829	2	***
model_fit_all_results_smri_vol_scs_ccct_m	null_vs_tempo_int	vol	ccct	m	NA	1	2	0.232794	2.91521	1
model_fit_all_results_smri_vol_scs_ccct_m	null_vs_tempo_main	vol	ccct	m	NA	1	2	0.854625	0.0335696	1
model_fit_all_results_smri_vol_scs_ccct_m	null_vs_timing_int	vol	ccct	m	NA	1	2	0.0632749	5.52053	1	.
model_fit_all_results_smri_vol_scs_ccct_m	null_vs_timing_main	vol	ccct	m	NA	1	2	0.00560686	7.6725	2	**
model_fit_all_results_smri_vol_scs_ccct_m	tempo_main_vs_tempo_int	vol	ccct	m	NA	1	2	0.089595	2.88164	1	.
model_fit_all_results_smri_vol_scs_ccct_m	timing_main_vs_timing_int	vol	ccct	m	NA	1	2	0.142387	2.15197	1
model_fit_all_results_smri_vol_scs_ccmidat_f	null_vs_tempo_int	vol	ccmidat	f	NA	1	2	0.41624	1.75299	1
model_fit_all_results_smri_vol_scs_ccmidat_f	null_vs_tempo_main	vol	ccmidat	f	NA	1	2	0.926525	0.00850407	1
model_fit_all_results_smri_vol_scs_ccmidat_f	null_vs_timing_int	vol	ccmidat	f	NA	1	2	0.00251361	11.9721	2	**
model_fit_all_results_smri_vol_scs_ccmidat_f	null_vs_timing_main	vol	ccmidat	f	NA	1	2	0.744649	0.106082	1
model_fit_all_results_smri_vol_scs_ccmidat_f	tempo_main_vs_tempo_int	vol	ccmidat	f	NA	1	2	0.184438	1.76149	1
model_fit_all_results_smri_vol_scs_ccmidat_f	timing_main_vs_timing_int	vol	ccmidat	f	NA	1	2	0.000571684	11.866	2	***
model_fit_all_results_smri_vol_scs_ccmidat_m	null_vs_tempo_int	vol	ccmidat	m	NA	1	2	0.700819	0.711012	1
model_fit_all_results_smri_vol_scs_ccmidat_m	null_vs_tempo_main	vol	ccmidat	m	NA	1	2	0.313171	1.01725	1
model_fit_all_results_smri_vol_scs_ccmidat_m	null_vs_timing_int	vol	ccmidat	m	NA	1	2	0.39888	1.83819	1
model_fit_all_results_smri_vol_scs_ccmidat_m	null_vs_timing_main	vol	ccmidat	m	NA	1	2	0.205075	1.60586	1
model_fit_all_results_smri_vol_scs_ccmidat_m	tempo_main_vs_tempo_int	vol	ccmidat	m	NA	1	2	0.188632	1.72827	1
model_fit_all_results_smri_vol_scs_ccmidat_m	timing_main_vs_timing_int	vol	ccmidat	m	NA	1	2	0.0634801	3.44405	1	.
model_fit_all_results_smri_vol_scs_ccmidps_f	null_vs_tempo_int	vol	ccmidps	f	NA	1	2	0.199163	3.22726	1
model_fit_all_results_smri_vol_scs_ccmidps_f	null_vs_tempo_main	vol	ccmidps	f	NA	1	2	0.568242	0.325633	1
model_fit_all_results_smri_vol_scs_ccmidps_f	null_vs_timing_int	vol	ccmidps	f	NA	1	2	2.15903e-13	58.3279	2	***
model_fit_all_results_smri_vol_scs_ccmidps_f	null_vs_timing_main	vol	ccmidps	f	NA	1	2	0.611366	0.258191	1
model_fit_all_results_smri_vol_scs_ccmidps_f	tempo_main_vs_tempo_int	vol	ccmidps	f	NA	1	2	0.0884901	2.90163	1	.
model_fit_all_results_smri_vol_scs_ccmidps_f	timing_main_vs_timing_int	vol	ccmidps	f	NA	1	2	2.52992e-14	58.0697	2	***
model_fit_all_results_smri_vol_scs_ccmidps_m	null_vs_tempo_int	vol	ccmidps	m	NA	1	2	0.183306	3.3932	1
model_fit_all_results_smri_vol_scs_ccmidps_m	null_vs_tempo_main	vol	ccmidps	m	NA	1	2	0.896806	0.0168213	1
model_fit_all_results_smri_vol_scs_ccmidps_m	null_vs_timing_int	vol	ccmidps	m	NA	1	2	0.272701	2.59876	1
model_fit_all_results_smri_vol_scs_ccmidps_m	null_vs_timing_main	vol	ccmidps	m	NA	1	2	0.830051	0.0460688	1
model_fit_all_results_smri_vol_scs_ccmidps_m	tempo_main_vs_tempo_int	vol	ccmidps	m	NA	1	2	0.0648016	3.41002	1	.
model_fit_all_results_smri_vol_scs_ccmidps_m	timing_main_vs_timing_int	vol	ccmidps	m	NA	1	2	0.103888	2.64483	1
model_fit_all_results_smri_vol_scs_ccps_f	null_vs_tempo_int	vol	ccps	f	NA	1	2	0.0727887	5.24039	1	.
model_fit_all_results_smri_vol_scs_ccps_f	null_vs_tempo_main	vol	ccps	f	NA	1	2	0.801552	0.0631715	1
model_fit_all_results_smri_vol_scs_ccps_f	null_vs_timing_int	vol	ccps	f	NA	1	2	5.52481e-09	38.028	2	***
model_fit_all_results_smri_vol_scs_ccps_f	null_vs_timing_main	vol	ccps	f	NA	1	2	0.591347	0.288245	1
model_fit_all_results_smri_vol_scs_ccps_f	tempo_main_vs_tempo_int	vol	ccps	f	NA	1	2	0.0212819	5.30356	2	*
model_fit_all_results_smri_vol_scs_ccps_f	timing_main_vs_timing_int	vol	ccps	f	NA	1	2	8.08388e-10	37.7398	2	***
model_fit_all_results_smri_vol_scs_ccps_m	null_vs_tempo_int	vol	ccps	m	NA	1	2	0.63321	0.913908	1
model_fit_all_results_smri_vol_scs_ccps_m	null_vs_tempo_main	vol	ccps	m	NA	1	2	0.611288	0.258303	1
model_fit_all_results_smri_vol_scs_ccps_m	null_vs_timing_int	vol	ccps	m	NA	1	2	0.104258	4.52178	1
model_fit_all_results_smri_vol_scs_ccps_m	null_vs_timing_main	vol	ccps	m	NA	1	2	0.456696	0.553981	1
model_fit_all_results_smri_vol_scs_ccps_m	tempo_main_vs_tempo_int	vol	ccps	m	NA	1	2	0.418116	0.655605	1
model_fit_all_results_smri_vol_scs_ccps_m	timing_main_vs_timing_int	vol	ccps	m	NA	1	2	0.0463784	3.9678	2	*
model_fit_all_results_smri_vol_scs_crbcortexlh_f	null_vs_tempo_int	vol	crbcortexlh	f	lh	1	2	0.00019219	17.1141	2	***
model_fit_all_results_smri_vol_scs_crbcortexlh_f	null_vs_tempo_main	vol	crbcortexlh	f	lh	1	2	8.72816e-06	19.7713	2	***
model_fit_all_results_smri_vol_scs_crbcortexlh_f	null_vs_timing_int	vol	crbcortexlh	f	lh	1	2	2.34261e-30	136.453	2	***
model_fit_all_results_smri_vol_scs_crbcortexlh_f	null_vs_timing_main	vol	crbcortexlh	f	lh	1	2	0.00374664	8.4027	2	**
model_fit_all_results_smri_vol_scs_crbcortexlh_f	tempo_main_vs_tempo_int	vol	crbcortexlh	f	lh	1	2	0.103076	2.65729	1
model_fit_all_results_smri_vol_scs_crbcortexlh_f	timing_main_vs_timing_int	vol	crbcortexlh	f	lh	1	2	1.09458e-29	128.05	2	***
model_fit_all_results_smri_vol_scs_crbcortexlh_m	null_vs_tempo_int	vol	crbcortexlh	m	lh	1	2	1.12389e-06	27.3974	2	***
model_fit_all_results_smri_vol_scs_crbcortexlh_m	null_vs_tempo_main	vol	crbcortexlh	m	lh	1	2	0.173357	1.85367	1
model_fit_all_results_smri_vol_scs_crbcortexlh_m	null_vs_timing_int	vol	crbcortexlh	m	lh	1	2	3.44657e-14	61.9976	2	***
model_fit_all_results_smri_vol_scs_crbcortexlh_m	null_vs_timing_main	vol	crbcortexlh	m	lh	1	2	0.147105	2.10202	1
model_fit_all_results_smri_vol_scs_crbcortexlh_m	tempo_main_vs_tempo_int	vol	crbcortexlh	m	lh	1	2	4.32463e-07	25.5438	2	***
model_fit_all_results_smri_vol_scs_crbcortexlh_m	timing_main_vs_timing_int	vol	crbcortexlh	m	lh	1	2	1.00024e-14	59.8956	2	***
model_fit_all_results_smri_vol_scs_crbcortexrh_f	null_vs_tempo_int	vol	crbcortexrh	f	rh	1	2	6.03017e-05	19.4323	2	***
model_fit_all_results_smri_vol_scs_crbcortexrh_f	null_vs_tempo_main	vol	crbcortexrh	f	rh	1	2	8.78683e-06	19.7585	2	***
model_fit_all_results_smri_vol_scs_crbcortexrh_f	null_vs_timing_int	vol	crbcortexrh	f	rh	1	2	8.10566e-35	156.996	2	***
model_fit_all_results_smri_vol_scs_crbcortexrh_f	null_vs_timing_main	vol	crbcortexrh	f	rh	1	2	0.00267324	9.01807	2	**
model_fit_all_results_smri_vol_scs_crbcortexrh_f	tempo_main_vs_tempo_int	vol	crbcortexrh	f	rh	1	2	0.567883	0.326237	1
model_fit_all_results_smri_vol_scs_crbcortexrh_f	timing_main_vs_timing_int	vol	crbcortexrh	f	rh	1	2	4.79724e-34	147.978	2	***
model_fit_all_results_smri_vol_scs_crbcortexrh_m	null_vs_tempo_int	vol	crbcortexrh	m	rh	1	2	0.000310363	16.1555	2	***
model_fit_all_results_smri_vol_scs_crbcortexrh_m	null_vs_tempo_main	vol	crbcortexrh	m	rh	1	2	0.250676	1.31953	1
model_fit_all_results_smri_vol_scs_crbcortexrh_m	null_vs_timing_int	vol	crbcortexrh	m	rh	1	2	2.56851e-14	62.5857	2	***
model_fit_all_results_smri_vol_scs_crbcortexrh_m	null_vs_timing_main	vol	crbcortexrh	m	rh	1	2	0.537469	0.380251	1
model_fit_all_results_smri_vol_scs_crbcortexrh_m	tempo_main_vs_tempo_int	vol	crbcortexrh	m	rh	1	2	0.000117275	14.836	2	***
model_fit_all_results_smri_vol_scs_crbcortexrh_m	timing_main_vs_timing_int	vol	crbcortexrh	m	rh	1	2	3.09425e-15	62.2055	2	***
model_fit_all_results_smri_vol_scs_crbwmatterlh_f	null_vs_tempo_int	vol	crbwmatterlh	f	lh	1	2	0.51237	1.33742	1
model_fit_all_results_smri_vol_scs_crbwmatterlh_f	null_vs_tempo_main	vol	crbwmatterlh	f	lh	1	2	0.319666	0.990312	1
model_fit_all_results_smri_vol_scs_crbwmatterlh_f	null_vs_timing_int	vol	crbwmatterlh	f	lh	1	2	8.47052e-09	37.1733	2	***
model_fit_all_results_smri_vol_scs_crbwmatterlh_f	null_vs_timing_main	vol	crbwmatterlh	f	lh	1	2	0.914673	0.0114804	1
model_fit_all_results_smri_vol_scs_crbwmatterlh_f	tempo_main_vs_tempo_int	vol	crbwmatterlh	f	lh	1	2	0.127087	2.32773	1
model_fit_all_results_smri_vol_scs_crbwmatterlh_f	timing_main_vs_timing_int	vol	crbwmatterlh	f	lh	1	2	1.08719e-09	37.1619	2	***
model_fit_all_results_smri_vol_scs_crbwmatterlh_m	null_vs_tempo_int	vol	crbwmatterlh	m	lh	1	2	0.643036	0.88311	1
model_fit_all_results_smri_vol_scs_crbwmatterlh_m	null_vs_tempo_main	vol	crbwmatterlh	m	lh	1	2	0.150477	2.06741	1
model_fit_all_results_smri_vol_scs_crbwmatterlh_m	null_vs_timing_int	vol	crbwmatterlh	m	lh	1	2	0.0227226	7.56879	2	*
model_fit_all_results_smri_vol_scs_crbwmatterlh_m	null_vs_timing_main	vol	crbwmatterlh	m	lh	1	2	0.309673	1.03207	1
model_fit_all_results_smri_vol_scs_crbwmatterlh_m	tempo_main_vs_tempo_int	vol	crbwmatterlh	m	lh	1	2	0.0858497	2.95052	1	.
model_fit_all_results_smri_vol_scs_crbwmatterlh_m	timing_main_vs_timing_int	vol	crbwmatterlh	m	lh	1	2	0.010567	6.53672	2	*
model_fit_all_results_smri_vol_scs_crbwmatterrh_f	null_vs_tempo_int	vol	crbwmatterrh	f	rh	1	2	0.88874	0.2359	1
model_fit_all_results_smri_vol_scs_crbwmatterrh_f	null_vs_tempo_main	vol	crbwmatterrh	f	rh	1	2	0.0714311	3.24983	1	.
model_fit_all_results_smri_vol_scs_crbwmatterrh_f	null_vs_timing_int	vol	crbwmatterrh	f	rh	1	2	2.40499e-07	30.4811	2	***
model_fit_all_results_smri_vol_scs_crbwmatterrh_f	null_vs_timing_main	vol	crbwmatterrh	f	rh	1	2	0.239006	1.38644	1
model_fit_all_results_smri_vol_scs_crbwmatterrh_f	tempo_main_vs_tempo_int	vol	crbwmatterrh	f	rh	1	2	0.0619002	3.48573	1	.
model_fit_all_results_smri_vol_scs_crbwmatterrh_f	timing_main_vs_timing_int	vol	crbwmatterrh	f	rh	1	2	6.89268e-08	29.0947	2	***
model_fit_all_results_smri_vol_scs_crbwmatterrh_m	null_vs_tempo_int	vol	crbwmatterrh	m	rh	1	2	0.547865	1.20345	1
model_fit_all_results_smri_vol_scs_crbwmatterrh_m	null_vs_tempo_main	vol	crbwmatterrh	m	rh	1	2	0.191017	1.70976	1
model_fit_all_results_smri_vol_scs_crbwmatterrh_m	null_vs_timing_int	vol	crbwmatterrh	m	rh	1	2	0.223673	2.99514	1
model_fit_all_results_smri_vol_scs_crbwmatterrh_m	null_vs_timing_main	vol	crbwmatterrh	m	rh	1	2	0.275431	1.1895	1
model_fit_all_results_smri_vol_scs_crbwmatterrh_m	tempo_main_vs_tempo_int	vol	crbwmatterrh	m	rh	1	2	0.0878567	2.91321	1	.
model_fit_all_results_smri_vol_scs_crbwmatterrh_m	timing_main_vs_timing_int	vol	crbwmatterrh	m	rh	1	2	0.179032	1.80564	1
model_fit_all_results_smri_vol_scs_csf_f	null_vs_tempo_int	vol	csf	f	NA	1	2	0.150172	3.79195	1
model_fit_all_results_smri_vol_scs_csf_f	null_vs_tempo_main	vol	csf	f	NA	1	2	0.559658	0.340296	1
model_fit_all_results_smri_vol_scs_csf_f	null_vs_timing_int	vol	csf	f	NA	1	2	0.000848633	14.1438	2	***
model_fit_all_results_smri_vol_scs_csf_f	null_vs_timing_main	vol	csf	f	NA	1	2	0.00056397	11.8913	2	***
model_fit_all_results_smri_vol_scs_csf_f	tempo_main_vs_tempo_int	vol	csf	f	NA	1	2	0.0420735	4.13225	2	*
model_fit_all_results_smri_vol_scs_csf_f	timing_main_vs_timing_int	vol	csf	f	NA	1	2	0.133401	2.25247	1
model_fit_all_results_smri_vol_scs_csf_m	null_vs_tempo_int	vol	csf	m	NA	1	2	0.690314	0.741217	1
model_fit_all_results_smri_vol_scs_csf_m	null_vs_tempo_main	vol	csf	m	NA	1	2	0.125688	2.34497	1
model_fit_all_results_smri_vol_scs_csf_m	null_vs_timing_int	vol	csf	m	NA	1	2	1.02007e-18	82.8533	2	***
model_fit_all_results_smri_vol_scs_csf_m	null_vs_timing_main	vol	csf	m	NA	1	2	0.000289229	13.1389	2	***
model_fit_all_results_smri_vol_scs_csf_m	tempo_main_vs_tempo_int	vol	csf	m	NA	1	2	0.0789595	3.08619	1	.
model_fit_all_results_smri_vol_scs_csf_m	timing_main_vs_timing_int	vol	csf	m	NA	1	2	6.85431e-17	69.7144	2	***
model_fit_all_results_smri_vol_scs_hpuslh_f	null_vs_tempo_int	vol	hpuslh	f	lh	1	2	0.895219	0.221374	1
model_fit_all_results_smri_vol_scs_hpuslh_f	null_vs_tempo_main	vol	hpuslh	f	lh	1	2	0.0385856	4.27902	2	*
model_fit_all_results_smri_vol_scs_hpuslh_f	null_vs_timing_int	vol	hpuslh	f	lh	1	2	1.91208e-12	53.9657	2	***
model_fit_all_results_smri_vol_scs_hpuslh_f	null_vs_timing_main	vol	hpuslh	f	lh	1	2	0.000874107	11.0769	2	***
model_fit_all_results_smri_vol_scs_hpuslh_f	tempo_main_vs_tempo_int	vol	hpuslh	f	lh	1	2	0.0439717	4.05765	2	*
model_fit_all_results_smri_vol_scs_hpuslh_f	timing_main_vs_timing_int	vol	hpuslh	f	lh	1	2	5.79421e-11	42.8888	2	***
model_fit_all_results_smri_vol_scs_hpuslh_m	null_vs_tempo_int	vol	hpuslh	m	lh	1	2	0.295275	2.43969	1
model_fit_all_results_smri_vol_scs_hpuslh_m	null_vs_tempo_main	vol	hpuslh	m	lh	1	2	0.0666231	3.36432	1	.
model_fit_all_results_smri_vol_scs_hpuslh_m	null_vs_timing_int	vol	hpuslh	m	lh	1	2	0.345737	2.12415	1
model_fit_all_results_smri_vol_scs_hpuslh_m	null_vs_timing_main	vol	hpuslh	m	lh	1	2	0.387787	0.74587	1
model_fit_all_results_smri_vol_scs_hpuslh_m	tempo_main_vs_tempo_int	vol	hpuslh	m	lh	1	2	0.336263	0.924625	1
model_fit_all_results_smri_vol_scs_hpuslh_m	timing_main_vs_timing_int	vol	hpuslh	m	lh	1	2	0.240394	1.37828	1
model_fit_all_results_smri_vol_scs_hpusrh_f	null_vs_tempo_int	vol	hpusrh	f	rh	1	2	0.000966235	13.8842	2	***
model_fit_all_results_smri_vol_scs_hpusrh_f	null_vs_tempo_main	vol	hpusrh	f	rh	1	2	0.000680717	11.5412	2	***
model_fit_all_results_smri_vol_scs_hpusrh_f	null_vs_timing_int	vol	hpusrh	f	rh	1	2	1.45336e-23	105.171	2	***
model_fit_all_results_smri_vol_scs_hpusrh_f	null_vs_timing_main	vol	hpusrh	f	rh	1	2	0.000440282	12.353	2	***
model_fit_all_results_smri_vol_scs_hpusrh_f	tempo_main_vs_tempo_int	vol	hpusrh	f	rh	1	2	0.125844	2.34303	1
model_fit_all_results_smri_vol_scs_hpusrh_f	timing_main_vs_timing_int	vol	hpusrh	f	rh	1	2	5.73264e-22	92.8182	2	***
model_fit_all_results_smri_vol_scs_hpusrh_m	null_vs_tempo_int	vol	hpusrh	m	rh	1	2	0.00569242	10.3372	2	**
model_fit_all_results_smri_vol_scs_hpusrh_m	null_vs_tempo_main	vol	hpusrh	m	rh	1	2	0.0788465	3.08852	1	.
model_fit_all_results_smri_vol_scs_hpusrh_m	null_vs_timing_int	vol	hpusrh	m	rh	1	2	0.00220311	12.2358	2	**
model_fit_all_results_smri_vol_scs_hpusrh_m	null_vs_timing_main	vol	hpusrh	m	rh	1	2	0.287434	1.1316	1
model_fit_all_results_smri_vol_scs_hpusrh_m	tempo_main_vs_tempo_int	vol	hpusrh	m	rh	1	2	0.00709517	7.24872	2	**
model_fit_all_results_smri_vol_scs_hpusrh_m	timing_main_vs_timing_int	vol	hpusrh	m	rh	1	2	0.00086134	11.1042	2	***
model_fit_all_results_smri_vol_scs_inflatventlh_f	null_vs_tempo_int	vol	inflatventlh	f	lh	1	2	0.182117	3.40622	1
model_fit_all_results_smri_vol_scs_inflatventlh_f	null_vs_tempo_main	vol	inflatventlh	f	lh	1	2	0.17839	1.81098	1
model_fit_all_results_smri_vol_scs_inflatventlh_f	null_vs_timing_int	vol	inflatventlh	f	lh	1	2	0.0328393	6.83226	2	*
model_fit_all_results_smri_vol_scs_inflatventlh_f	null_vs_timing_main	vol	inflatventlh	f	lh	1	2	0.0067905	7.32756	2	**
model_fit_all_results_smri_vol_scs_inflatventlh_f	tempo_main_vs_tempo_int	vol	inflatventlh	f	lh	1	2	0.0223645	5.2172	2	*
model_fit_all_results_smri_vol_scs_inflatventlh_f	timing_main_vs_timing_int	vol	inflatventlh	f	lh	1	2	0.481569	0.495307	1
model_fit_all_results_smri_vol_scs_inflatventlh_m	null_vs_tempo_int	vol	inflatventlh	m	lh	1	2	0.582442	1.08105	1
[truncated: 209 more rows]

## Sheet: timing models - all effects
	rowname	model	sex	region	hemisphere	metric	est.or.edf	fdr.corrected.pval	sig	overall_best_timing_model	atlas	region.name	hemi	ggseg.region
1	timing_scaled	age_timing_main_model	f	3rdventricle	NA	vol	-16.3496	0.0013862	1	age_timing_main_model	aseg	3rd ventricle	midline	3rd-ventricle
2	s(age_scaled)	age_timing_main_model	f	3rdventricle	NA	vol	3.52702	0	1	age_timing_main_model	aseg	3rd ventricle	midline	3rd-ventricle
3	timing_scaled	age_timing_int_model	f	4thventricle	NA	vol	-35.1608	0.416641	0	age_timing_int_model	aseg	4th ventricle	midline	4th-ventricle
4	s(age_scaled)	age_timing_int_model	f	4thventricle	NA	vol	3.13949	0	1	age_timing_int_model	aseg	4th ventricle	midline	4th-ventricle
5	s(age_scaled):timing_scaled	age_timing_int_model	f	4thventricle	NA	vol	2.93332	4.97136e-05	1	age_timing_int_model	aseg	4th ventricle	midline	4th-ventricle
6	timing_scaled	age_timing_int_model	f	aal	NA	vol	9.3692	0.00217517	1	age_timing_int_model	aseg	accumbens area	left	left-accumbens-area
7	s(age_scaled)	age_timing_int_model	f	aal	NA	vol	2.6159	0	1	age_timing_int_model	aseg	accumbens area	left	left-accumbens-area
8	s(age_scaled):timing_scaled	age_timing_int_model	f	aal	NA	vol	0.866397	0.0110766	1	age_timing_int_model	aseg	accumbens area	left	left-accumbens-area
9	timing_scaled	age_timing_main_model	f	aar	NA	vol	5.95743	0.0041376	1	age_timing_main_model	aseg	accumbens area	right	right-accumbens-area
10	s(age_scaled)	age_timing_main_model	f	aar	NA	vol	2.80229	0	1	age_timing_main_model	aseg	accumbens area	right	right-accumbens-area
11	timing_scaled	age_timing_main_model	f	amygdalalh	lh	vol	10.3831	0.0127184	1	age_timing_main_model	aseg	amygdala	left	left-amygdala
12	s(age_scaled)	age_timing_main_model	f	amygdalalh	lh	vol	2.68317	0	1	age_timing_main_model	aseg	amygdala	left	left-amygdala
13	timing_scaled	age_timing_int_model	f	amygdalarh	rh	vol	13.0913	0.0196008	1	age_timing_int_model	aseg	amygdala	right	right-amygdala
14	s(age_scaled)	age_timing_int_model	f	amygdalarh	rh	vol	3.02809	0	1	age_timing_int_model	aseg	amygdala	right	right-amygdala
15	s(age_scaled):timing_scaled	age_timing_int_model	f	amygdalarh	rh	vol	0.975914	0.00544093	1	age_timing_int_model	aseg	amygdala	right	right-amygdala
16	timing_scaled	age_timing_int_model	f	bstem	NA	vol	65.1897	0.609921	0	age_timing_int_model	aseg	brain stem	midline	brain-stem
17	s(age_scaled)	age_timing_int_model	f	bstem	NA	vol	4.55975	0	1	age_timing_int_model	aseg	brain stem	midline	brain-stem
18	s(age_scaled):timing_scaled	age_timing_int_model	f	bstem	NA	vol	3.06542	0	1	age_timing_int_model	aseg	brain stem	midline	brain-stem
19	timing_scaled	age_timing_main_model	f	caudatelh	lh	vol	24.7284	0.00759516	1	age_timing_main_model	aseg	caudate	left	left-caudate
20	s(age_scaled)	age_timing_main_model	f	caudatelh	lh	vol	3.21021	0	1	age_timing_main_model	aseg	caudate	left	left-caudate
21	timing_scaled	age_timing_int_model	f	caudaterh	rh	vol	35.2144	0.00210296	1	age_timing_int_model	aseg	caudate	right	right-caudate
22	s(age_scaled)	age_timing_int_model	f	caudaterh	rh	vol	3.2548	0	1	age_timing_int_model	aseg	caudate	right	right-caudate
23	s(age_scaled):timing_scaled	age_timing_int_model	f	caudaterh	rh	vol	0.988886	0.0134547	1	age_timing_int_model	aseg	caudate	right	right-caudate
24	timing_scaled	age_timing_int_model	f	cbwmatterlh	lh	vol	2283.33	0.117058	0	age_timing_int_model	aseg	cerebral white matter	left
25	s(age_scaled)	age_timing_int_model	f	cbwmatterlh	lh	vol	4.52258	0	1	age_timing_int_model	aseg	cerebral white matter	left
26	s(age_scaled):timing_scaled	age_timing_int_model	f	cbwmatterlh	lh	vol	3.12239	0	1	age_timing_int_model	aseg	cerebral white matter	left
27	timing_scaled	age_timing_int_model	f	cbwmatterrh	rh	vol	960.285	0.609648	0	age_timing_int_model	aseg	cerebral white matter	right
28	s(age_scaled)	age_timing_int_model	f	cbwmatterrh	rh	vol	4.37502	0	1	age_timing_int_model	aseg	cerebral white matter	right
29	s(age_scaled):timing_scaled	age_timing_int_model	f	cbwmatterrh	rh	vol	3.1749	0	1	age_timing_int_model	aseg	cerebral white matter	right
30	timing_scaled	age_timing_int_model	f	ccat	NA	vol	8.04109	0.0136666	1	age_timing_int_model	aseg	CC anterior	midline	cc_anterior
31	s(age_scaled)	age_timing_int_model	f	ccat	NA	vol	2.5301	0	1	age_timing_int_model	aseg	CC anterior	midline	cc_anterior
32	s(age_scaled):timing_scaled	age_timing_int_model	f	ccat	NA	vol	0.877938	0.0265612	1	age_timing_int_model	aseg	CC anterior	midline	cc_anterior
33	timing_scaled	age_timing_int_model	f	ccct	NA	vol	4.72605	0.19242	0	age_timing_int_model	aseg	CC central	midline	cc_central
34	s(age_scaled)	age_timing_int_model	f	ccct	NA	vol	2.97934	0	1	age_timing_int_model	aseg	CC central	midline	cc_central
35	s(age_scaled):timing_scaled	age_timing_int_model	f	ccct	NA	vol	0.99821	0.00125859	1	age_timing_int_model	aseg	CC central	midline	cc_central
36	timing_scaled	age_timing_int_model	f	ccmidat	NA	vol	2.79389	0.473297	0	age_timing_int_model	aseg	CC mid anterior	midline	cc_mid_anterior
37	s(age_scaled)	age_timing_int_model	f	ccmidat	NA	vol	2.71981	0	1	age_timing_int_model	aseg	CC mid anterior	midline	cc_mid_anterior
38	s(age_scaled):timing_scaled	age_timing_int_model	f	ccmidat	NA	vol	0.943556	0.00544093	1	age_timing_int_model	aseg	CC mid anterior	midline	cc_mid_anterior
39	timing_scaled	age_timing_int_model	f	ccmidps	NA	vol	5.55151	0.135649	0	age_timing_int_model	aseg	CC mid posterior	midline	cc_mid_posterior
40	s(age_scaled)	age_timing_int_model	f	ccmidps	NA	vol	3.87736	0	1	age_timing_int_model	aseg	CC mid posterior	midline	cc_mid_posterior
41	s(age_scaled):timing_scaled	age_timing_int_model	f	ccmidps	NA	vol	1.69038	0	1	age_timing_int_model	aseg	CC mid posterior	midline	cc_mid_posterior
42	timing_scaled	age_timing_int_model	f	ccps	NA	vol	4.72819	0.424557	0	age_timing_int_model	aseg	CC posterior	midline	cc_posterior
43	s(age_scaled)	age_timing_int_model	f	ccps	NA	vol	4.26748	0	1	age_timing_int_model	aseg	CC posterior	midline	cc_posterior
44	s(age_scaled):timing_scaled	age_timing_int_model	f	ccps	NA	vol	2.26527	2.1355e-05	1	age_timing_int_model	aseg	CC posterior	midline	cc_posterior
45	timing_scaled	age_timing_int_model	f	crbcortexlh	lh	vol	503.974	0.3713	0	age_timing_int_model	aseg	cerebellum cortex	left	left-cerebellum-cortex
46	s(age_scaled)	age_timing_int_model	f	crbcortexlh	lh	vol	3.86974	0	1	age_timing_int_model	aseg	cerebellum cortex	left	left-cerebellum-cortex
47	s(age_scaled):timing_scaled	age_timing_int_model	f	crbcortexlh	lh	vol	3.09428	0	1	age_timing_int_model	aseg	cerebellum cortex	left	left-cerebellum-cortex
48	timing_scaled	age_timing_int_model	f	crbcortexrh	rh	vol	582.576	0.0136666	1	age_timing_int_model	aseg	cerebellum cortex	right	right-cerebellum-cortex
49	s(age_scaled)	age_timing_int_model	f	crbcortexrh	rh	vol	3.93248	0	1	age_timing_int_model	aseg	cerebellum cortex	right	right-cerebellum-cortex
50	s(age_scaled):timing_scaled	age_timing_int_model	f	crbcortexrh	rh	vol	2.08586	0	1	age_timing_int_model	aseg	cerebellum cortex	right	right-cerebellum-cortex
51	timing_scaled	age_timing_int_model	f	crbwmatterlh	lh	vol	104.062	0.135649	0	age_timing_int_model	aseg	cerebellum white matter	left	left-cerebellum-white-matter
52	s(age_scaled)	age_timing_int_model	f	crbwmatterlh	lh	vol	3.27338	0	1	age_timing_int_model	aseg	cerebellum white matter	left	left-cerebellum-white-matter
53	s(age_scaled):timing_scaled	age_timing_int_model	f	crbwmatterlh	lh	vol	1.24689	5.6919e-06	1	age_timing_int_model	aseg	cerebellum white matter	left	left-cerebellum-white-matter
54	timing_scaled	age_timing_int_model	f	crbwmatterrh	rh	vol	65.2157	0.3713	0	age_timing_int_model	aseg	cerebellum white matter	right	right-cerebellum-white-matter
55	s(age_scaled)	age_timing_int_model	f	crbwmatterrh	rh	vol	3.15841	0	1	age_timing_int_model	aseg	cerebellum white matter	right	right-cerebellum-white-matter
56	s(age_scaled):timing_scaled	age_timing_int_model	f	crbwmatterrh	rh	vol	1.24027	4.97136e-05	1	age_timing_int_model	aseg	cerebellum white matter	right	right-cerebellum-white-matter
57	timing_scaled	age_timing_main_model	f	csf	NA	vol	-12.3807	0.00453392	1	age_timing_main_model	aseg	csf	midline
58	s(age_scaled)	age_timing_main_model	f	csf	NA	vol	2.52271	0	1	age_timing_main_model	aseg	csf	midline
59	timing_scaled	age_timing_int_model	f	hpuslh	lh	vol	41.3097	0.00210296	1	age_timing_int_model	aseg	hippocampus	left	left-hippocampus
60	s(age_scaled)	age_timing_int_model	f	hpuslh	lh	vol	3.45319	0	1	age_timing_int_model	aseg	hippocampus	left	left-hippocampus
61	s(age_scaled):timing_scaled	age_timing_int_model	f	hpuslh	lh	vol	1.41537	1.19467e-06	1	age_timing_int_model	aseg	hippocampus	left	left-hippocampus
62	timing_scaled	age_timing_int_model	f	hpusrh	rh	vol	49.1043	0.1123	0	age_timing_int_model	aseg	hippocampus	right	right-hippocampus
63	s(age_scaled)	age_timing_int_model	f	hpusrh	rh	vol	3.54248	0	1	age_timing_int_model	aseg	hippocampus	right	right-hippocampus
64	s(age_scaled):timing_scaled	age_timing_int_model	f	hpusrh	rh	vol	2.52019	0	1	age_timing_int_model	aseg	hippocampus	right	right-hippocampus
65	timing_scaled	age_timing_main_model	f	inflatventlh	lh	vol	-6.6373	0.0172337	1	age_timing_main_model	aseg	inferior lateral vent	left	left-inf-lat-vent
66	s(age_scaled)	age_timing_main_model	f	inflatventlh	lh	vol	2.29051	0	1	age_timing_main_model	aseg	inferior lateral vent	left	left-inf-lat-vent
67	s(age_scaled)	age_model	f	inflatventrh	rh	vol	2.30435	0	1	age_model	aseg	inferior lateral vent	right	right-inf-lat-vent
68	timing_scaled	age_timing_int_model	f	ltventriclelh	lh	vol	-86.5935	0.509536	0	age_timing_int_model	aseg	lateral ventricle	left	left-lateral-ventricle
69	s(age_scaled)	age_timing_int_model	f	ltventriclelh	lh	vol	3.70082	0	1	age_timing_int_model	aseg	lateral ventricle	left	left-lateral-ventricle
70	s(age_scaled):timing_scaled	age_timing_int_model	f	ltventriclelh	lh	vol	2.54118	2.53304e-05	1	age_timing_int_model	aseg	lateral ventricle	left	left-lateral-ventricle
71	timing_scaled	age_timing_int_model	f	ltventriclerh	rh	vol	-92.205	0.424557	0	age_timing_int_model	aseg	lateral ventricle	right	right-lateral-ventricle
72	s(age_scaled)	age_timing_int_model	f	ltventriclerh	rh	vol	3.6285	0	1	age_timing_int_model	aseg	lateral ventricle	right	right-lateral-ventricle
73	s(age_scaled):timing_scaled	age_timing_int_model	f	ltventriclerh	rh	vol	2.36438	3.34214e-05	1	age_timing_int_model	aseg	lateral ventricle	right	right-lateral-ventricle
74	s(age_scaled)	age_model	f	pallidumlh	lh	vol	1.8945	4.66601e-06	1	age_model	aseg	pallidum	left	left-pallidum
75	timing_scaled	age_timing_int_model	f	pallidumrh	rh	vol	3.79164	0.509536	0	age_timing_int_model	aseg	pallidum	right	right-pallidum
76	s(age_scaled)	age_timing_int_model	f	pallidumrh	rh	vol	2.71783	0	1	age_timing_int_model	aseg	pallidum	right	right-pallidum
77	s(age_scaled):timing_scaled	age_timing_int_model	f	pallidumrh	rh	vol	0.850266	0.0181629	1	age_timing_int_model	aseg	pallidum	right	right-pallidum
78	timing_scaled	age_timing_int_model	f	putamenlh	lh	vol	35.5914	0.0136666	1	age_timing_int_model	aseg	putamen	left	left-putamen
79	s(age_scaled)	age_timing_int_model	f	putamenlh	lh	vol	3.25109	0	1	age_timing_int_model	aseg	putamen	left	left-putamen
80	s(age_scaled):timing_scaled	age_timing_int_model	f	putamenlh	lh	vol	1.07889	9.72065e-05	1	age_timing_int_model	aseg	putamen	left	left-putamen
81	timing_scaled	age_timing_int_model	f	putamenrh	rh	vol	46.7721	0.00210296	1	age_timing_int_model	aseg	putamen	right	right-putamen
82	s(age_scaled)	age_timing_int_model	f	putamenrh	rh	vol	3.20344	0	1	age_timing_int_model	aseg	putamen	right	right-putamen
83	s(age_scaled):timing_scaled	age_timing_int_model	f	putamenrh	rh	vol	1.15302	1.43326e-05	1	age_timing_int_model	aseg	putamen	right	right-putamen
84	timing_scaled	age_timing_int_model	f	tplh	lh	vol	26.9984	0.3713	0	age_timing_int_model	aseg	thalamus proper	left	left-thalamus-proper
85	s(age_scaled)	age_timing_int_model	f	tplh	lh	vol	3.15873	0	1	age_timing_int_model	aseg	thalamus proper	left	left-thalamus-proper
86	s(age_scaled):timing_scaled	age_timing_int_model	f	tplh	lh	vol	1.16491	1.59271e-05	1	age_timing_int_model	aseg	thalamus proper	left	left-thalamus-proper
87	timing_scaled	age_timing_int_model	f	tprh	rh	vol	52.5198	0.00475761	1	age_timing_int_model	aseg	thalamus proper	right	right-thalamus-proper
88	s(age_scaled)	age_timing_int_model	f	tprh	rh	vol	2.99948	0	1	age_timing_int_model	aseg	thalamus proper	right	right-thalamus-proper
89	s(age_scaled):timing_scaled	age_timing_int_model	f	tprh	rh	vol	1.03245	0.000356317	1	age_timing_int_model	aseg	thalamus proper	right	right-thalamus-proper
90	timing_scaled	age_timing_int_model	f	vedclh	lh	vol	18.6648	0.609921	0	age_timing_int_model	aseg	ventral DC	left	left-ventraldc
91	s(age_scaled)	age_timing_int_model	f	vedclh	lh	vol	3.68751	0	1	age_timing_int_model	aseg	ventral DC	left	left-ventraldc
92	s(age_scaled):timing_scaled	age_timing_int_model	f	vedclh	lh	vol	2.65161	0	1	age_timing_int_model	aseg	ventral DC	left	left-ventraldc
93	timing_scaled	age_timing_int_model	f	vedcrh	rh	vol	25.5534	0.424557	0	age_timing_int_model	aseg	ventral DC	right	right-ventraldc
94	s(age_scaled)	age_timing_int_model	f	vedcrh	rh	vol	3.77679	0	1	age_timing_int_model	aseg	ventral DC	right	right-ventraldc
95	s(age_scaled):timing_scaled	age_timing_int_model	f	vedcrh	rh	vol	2.36195	0	1	age_timing_int_model	aseg	ventral DC	right	right-ventraldc
96	timing_scaled	age_timing_int_model	f	wmhint	NA	vol	16.8148	0.1123	0	age_timing_int_model	aseg	wm hypointensities	NA
97	s(age_scaled)	age_timing_int_model	f	wmhint	NA	vol	2.9115	0	1	age_timing_int_model	aseg	wm hypointensities	NA
98	s(age_scaled):timing_scaled	age_timing_int_model	f	wmhint	NA	vol	0.978281	0.0015869	1	age_timing_int_model	aseg	wm hypointensities	NA
99	timing_scaled	age_timing_int_model	m	3rdventricle	NA	vol	-24.144	0.000775956	1	age_timing_int_model	aseg	3rd ventricle	midline	3rd-ventricle
100	s(age_scaled)	age_timing_int_model	m	3rdventricle	NA	vol	4.03561	0	1	age_timing_int_model	aseg	3rd ventricle	midline	3rd-ventricle
101	s(age_scaled):timing_scaled	age_timing_int_model	m	3rdventricle	NA	vol	1.48101	0	1	age_timing_int_model	aseg	3rd ventricle	midline	3rd-ventricle
102	timing_scaled	age_timing_int_model	m	4thventricle	NA	vol	-53.5734	4.83064e-05	1	age_timing_int_model	aseg	4th ventricle	midline	4th-ventricle
103	s(age_scaled)	age_timing_int_model	m	4thventricle	NA	vol	3.32644	0	1	age_timing_int_model	aseg	4th ventricle	midline	4th-ventricle
104	s(age_scaled):timing_scaled	age_timing_int_model	m	4thventricle	NA	vol	1.3543	0	1	age_timing_int_model	aseg	4th ventricle	midline	4th-ventricle
105	timing_scaled	age_timing_main_model	m	aal	NA	vol	5.99702	0.00876447	1	age_timing_main_model	aseg	accumbens area	left	left-accumbens-area
106	s(age_scaled)	age_timing_main_model	m	aal	NA	vol	2.20081	0	1	age_timing_main_model	aseg	accumbens area	left	left-accumbens-area
107	timing_scaled	age_timing_main_model	m	aar	NA	vol	5.52227	0.00876447	1	age_timing_main_model	aseg	accumbens area	right	right-accumbens-area
108	s(age_scaled)	age_timing_main_model	m	aar	NA	vol	2.19711	0	1	age_timing_main_model	aseg	accumbens area	right	right-accumbens-area
109	s(age_scaled)	age_model	m	amygdalalh	lh	vol	2.55966	0	1	age_model	aseg	amygdala	left	left-amygdala
110	s(age_scaled)	age_model	m	amygdalarh	rh	vol	2.62331	0	1	age_model	aseg	amygdala	right	right-amygdala
111	timing_scaled	age_timing_int_model	m	bstem	NA	vol	-23.178	0.907679	0	age_timing_int_model	aseg	brain stem	midline	brain-stem
112	s(age_scaled)	age_timing_int_model	m	bstem	NA	vol	4.74824	0	1	age_timing_int_model	aseg	brain stem	midline	brain-stem
113	s(age_scaled):timing_scaled	age_timing_int_model	m	bstem	NA	vol	3.17222	0	1	age_timing_int_model	aseg	brain stem	midline	brain-stem
114	timing_scaled	age_timing_main_model	m	caudatelh	lh	vol	20.0428	0.0733216	0	age_timing_main_model	aseg	caudate	left	left-caudate
115	s(age_scaled)	age_timing_main_model	m	caudatelh	lh	vol	3.03319e-05	0.721028	0	age_timing_main_model	aseg	caudate	left	left-caudate
116	timing_scaled	age_timing_int_model	m	caudaterh	rh	vol	17.9078	0.209448	0	age_timing_int_model	aseg	caudate	right	right-caudate
117	s(age_scaled)	age_timing_int_model	m	caudaterh	rh	vol	1.49507	4.11413e-05	1	age_timing_int_model	aseg	caudate	right	right-caudate
118	s(age_scaled):timing_scaled	age_timing_int_model	m	caudaterh	rh	vol	0.791108	0.108941	0	age_timing_int_model	aseg	caudate	right	right-caudate
119	timing_scaled	age_timing_int_model	m	cbwmatterlh	lh	vol	675.708	0.749949	0	age_timing_int_model	aseg	cerebral white matter	left
120	s(age_scaled)	age_timing_int_model	m	cbwmatterlh	lh	vol	4.47302	0	1	age_timing_int_model	aseg	cerebral white matter	left
121	s(age_scaled):timing_scaled	age_timing_int_model	m	cbwmatterlh	lh	vol	2.51243	0.00152623	1	age_timing_int_model	aseg	cerebral white matter	left
122	timing_scaled	age_timing_int_model	m	cbwmatterrh	rh	vol	744.63	0.749949	0	age_timing_int_model	aseg	cerebral white matter	right
123	s(age_scaled)	age_timing_int_model	m	cbwmatterrh	rh	vol	4.87572	0	1	age_timing_int_model	aseg	cerebral white matter	right
124	s(age_scaled):timing_scaled	age_timing_int_model	m	cbwmatterrh	rh	vol	3.20612	0	1	age_timing_int_model	aseg	cerebral white matter	right
125	s(age_scaled)	age_model	m	ccat	NA	vol	2.77243	0	1	age_model	aseg	CC anterior	midline	cc_anterior
126	timing_scaled	age_timing_main_model	m	ccct	NA	vol	-6.95148	0.0336143	1	age_timing_main_model	aseg	CC central	midline	cc_central
127	s(age_scaled)	age_timing_main_model	m	ccct	NA	vol	2.97531	0	1	age_timing_main_model	aseg	CC central	midline	cc_central
128	s(age_scaled)	age_model	m	ccmidat	NA	vol	2.91687	0	1	age_model	aseg	CC mid anterior	midline	cc_mid_anterior
129	s(age_scaled)	age_model	m	ccmidps	NA	vol	3.96622	0	1	age_model	aseg	CC mid posterior	midline	cc_mid_posterior
130	s(age_scaled)	age_model	m	ccps	NA	vol	4.34791	0	1	age_model	aseg	CC posterior	midline	cc_posterior
131	timing_scaled	age_timing_int_model	m	crbcortexlh	lh	vol	209.018	0.749949	0	age_timing_int_model	aseg	cerebellum cortex	left	left-cerebellum-cortex
132	s(age_scaled)	age_timing_int_model	m	crbcortexlh	lh	vol	4.10798	0	1	age_timing_int_model	aseg	cerebellum cortex	left	left-cerebellum-cortex
133	s(age_scaled):timing_scaled	age_timing_int_model	m	crbcortexlh	lh	vol	3.07359	0	1	age_timing_int_model	aseg	cerebellum cortex	left	left-cerebellum-cortex
134	timing_scaled	age_timing_int_model	m	crbcortexrh	rh	vol	85.5773	0.907679	0	age_timing_int_model	aseg	cerebellum cortex	right	right-cerebellum-cortex
135	s(age_scaled)	age_timing_int_model	m	crbcortexrh	rh	vol	3.97131	0	1	age_timing_int_model	aseg	cerebellum cortex	right	right-cerebellum-cortex
136	s(age_scaled):timing_scaled	age_timing_int_model	m	crbcortexrh	rh	vol	2.94428	0	1	age_timing_int_model	aseg	cerebellum cortex	right	right-cerebellum-cortex
137	timing_scaled	age_timing_int_model	m	crbwmatterlh	lh	vol	17.3384	0.933301	0	age_timing_int_model	aseg	cerebellum white matter	left	left-cerebellum-white-matter
138	s(age_scaled)	age_timing_int_model	m	crbwmatterlh	lh	vol	3.75411	0	1	age_timing_int_model	aseg	cerebellum white matter	left	left-cerebellum-white-matter
139	s(age_scaled):timing_scaled	age_timing_int_model	m	crbwmatterlh	lh	vol	2.23101	0.00862983	1	age_timing_int_model	aseg	cerebellum white matter	left	left-cerebellum-white-matter
140	s(age_scaled)	age_model	m	crbwmatterrh	rh	vol	2.79094	0	1	age_model	aseg	cerebellum white matter	right	right-cerebellum-white-matter
141	timing_scaled	age_timing_int_model	m	csf	NA	vol	-22.6321	0.000775956	1	age_timing_int_model	aseg	csf	midline
142	s(age_scaled)	age_timing_int_model	m	csf	NA	vol	3.48712	0	1	age_timing_int_model	aseg	csf	midline
143	s(age_scaled):timing_scaled	age_timing_int_model	m	csf	NA	vol	1.35453	0	1	age_timing_int_model	aseg	csf	midline
144	s(age_scaled)	age_model	m	hpuslh	lh	vol	3.63756	0	1	age_model	aseg	hippocampus	left	left-hippocampus
145	timing_scaled	age_timing_int_model	m	hpusrh	rh	vol	7.79431	0.749949	0	age_timing_int_model	aseg	hippocampus	right	right-hippocampus
146	s(age_scaled)	age_timing_int_model	m	hpusrh	rh	vol	3.63736	0	1	age_timing_int_model	aseg	hippocampus	right	right-hippocampus
147	s(age_scaled):timing_scaled	age_timing_int_model	m	hpusrh	rh	vol	1.90159	0.0113494	1	age_timing_int_model	aseg	hippocampus	right	right-hippocampus
148	s(age_scaled)	age_model	m	inflatventlh	lh	vol	2.35004	0	1	age_model	aseg	inferior lateral vent	left	left-inf-lat-vent
149	s(age_scaled)	age_model	m	inflatventrh	rh	vol	2.47019	0	1	age_model	aseg	inferior lateral vent	right	right-inf-lat-vent
150	timing_scaled	age_timing_int_model	m	ltventriclelh	lh	vol	-58.2049	0.743274	0	age_timing_int_model	aseg	lateral ventricle	left	left-lateral-ventricle
151	s(age_scaled)	age_timing_int_model	m	ltventriclelh	lh	vol	3.97673	0	1	age_timing_int_model	aseg	lateral ventricle	left	left-lateral-ventricle
152	s(age_scaled):timing_scaled	age_timing_int_model	m	ltventriclelh	lh	vol	1.42451	0	1	age_timing_int_model	aseg	lateral ventricle	left	left-lateral-ventricle
153	timing_scaled	age_timing_int_model	m	ltventriclerh	rh	vol	-71.0415	0.641199	0	age_timing_int_model	aseg	lateral ventricle	right	right-lateral-ventricle
154	s(age_scaled)	age_timing_int_model	m	ltventriclerh	rh	vol	3.98242	0	1	age_timing_int_model	aseg	lateral ventricle	right	right-lateral-ventricle
155	s(age_scaled):timing_scaled	age_timing_int_model	m	ltventriclerh	rh	vol	1.43994	0	1	age_timing_int_model	aseg	lateral ventricle	right	right-lateral-ventricle
156	s(age_scaled)	age_model	m	pallidumlh	lh	vol	2.09718	0	1	age_model	aseg	pallidum	left	left-pallidum
157	s(age_scaled)	age_model	m	pallidumrh	rh	vol	2.83933	0	1	age_model	aseg	pallidum	right	right-pallidum
158	s(age_scaled)	age_model	m	putamenlh	lh	vol	1.76435	4.18375e-07	1	age_model	aseg	putamen	left	left-putamen
159	s(age_scaled)	age_model	m	putamenrh	rh	vol	1.81421	0.00416164	1	age_model	aseg	putamen	right	right-putamen
160	timing_scaled	age_timing_int_model	m	tplh	lh	vol	27.4653	0.749949	0	age_timing_int_model	aseg	thalamus proper	left	left-thalamus-proper
161	s(age_scaled)	age_timing_int_model	m	tplh	lh	vol	3.22607	0	1	age_timing_int_model	aseg	thalamus proper	left	left-thalamus-proper
162	s(age_scaled):timing_scaled	age_timing_int_model	m	tplh	lh	vol	2.19164	0.001386	1	age_timing_int_model	aseg	thalamus proper	left	left-thalamus-proper
163	s(age_scaled)	age_model	m	tprh	rh	vol	3.10486	0	1	age_model	aseg	thalamus proper	right	right-thalamus-proper
164	timing_scaled	age_timing_int_model	m	vedclh	lh	vol	-28.751	0.162464	0	age_timing_int_model	aseg	ventral DC	left	left-ventraldc
165	s(age_scaled)	age_timing_int_model	m	vedclh	lh	vol	4.20426	0	1	age_timing_int_model	aseg	ventral DC	left	left-ventraldc
166	s(age_scaled):timing_scaled	age_timing_int_model	m	vedclh	lh	vol	1.61085	8.85127e-06	1	age_timing_int_model	aseg	ventral DC	left	left-ventraldc
167	timing_scaled	age_timing_int_model	m	vedcrh	rh	vol	-24.5985	0.373585	0	age_timing_int_model	aseg	ventral DC	right	right-ventraldc
168	s(age_scaled)	age_timing_int_model	m	vedcrh	rh	vol	4.03243	0	1	age_timing_int_model	aseg	ventral DC	right	right-ventraldc
169	s(age_scaled):timing_scaled	age_timing_int_model	m	vedcrh	rh	vol	1.79946	0.00133366	1	age_timing_int_model	aseg	ventral DC	right	right-ventraldc
170	s(age_scaled)	age_model	m	wmhint	NA	vol	2.56822	0	1	age_model	aseg	wm hypointensities	NA
171	timing_scaled	age_timing_int_model	f	banksstslh	lh	thick	0.0215155	1.02291e-07	1	age_timing_int_model	dk	bankssts	left
172	s(age_scaled)	age_timing_int_model	f	banksstslh	lh	thick	3.79771	0	1	age_timing_int_model	dk	bankssts	left
173	s(age_scaled):timing_scaled	age_timing_int_model	f	banksstslh	lh	thick	0.947295	0.00730037	1	age_timing_int_model	dk	bankssts	left
174	timing_scaled	age_timing_int_model	f	banksstsrh	rh	thick	0.0162635	6.98539e-05	1	age_timing_int_model	dk	bankssts	right
175	s(age_scaled)	age_timing_int_model	f	banksstsrh	rh	thick	3.89194	0	1	age_timing_int_model	dk	bankssts	right
176	s(age_scaled):timing_scaled	age_timing_int_model	f	banksstsrh	rh	thick	1.03624	0.00151021	1	age_timing_int_model	dk	bankssts	right
177	timing_scaled	age_timing_int_model	f	cdacatelh	lh	thick	0.00849686	0.0244756	1	age_timing_int_model	dk	caudal anterior cingulate	left
178	s(age_scaled)	age_timing_int_model	f	cdacatelh	lh	thick	3.03499	0	1	age_timing_int_model	dk	caudal anterior cingulate	left
179	s(age_scaled):timing_scaled	age_timing_int_model	f	cdacatelh	lh	thick	2.64287e-05	0.699402	0	age_timing_int_model	dk	caudal anterior cingulate	left
180	s(age_scaled)	age_model	f	cdacaterh	rh	thick	3.28068	0	1	age_model	dk	caudal anterior cingulate	right
181	timing_scaled	age_timing_int_model	f	cdmdfrlh	lh	thick	0.0077531	0.0211362	1	age_timing_int_model	dk	caudal middle frontal	left
182	s(age_scaled)	age_timing_int_model	f	cdmdfrlh	lh	thick	3.37783	0	1	age_timing_int_model	dk	caudal middle frontal	left
183	s(age_scaled):timing_scaled	age_timing_int_model	f	cdmdfrlh	lh	thick	0.864221	0.0199868	1	age_timing_int_model	dk	caudal middle frontal	left
184	timing_scaled	age_timing_main_model	f	cdmdfrrh	rh	thick	0.00789237	0.0016128	1	age_timing_main_model	dk	caudal middle frontal	right
185	s(age_scaled)	age_timing_main_model	f	cdmdfrrh	rh	thick	3.49698	0	1	age_timing_main_model	dk	caudal middle frontal	right
186	timing_scaled	age_timing_int_model	f	cuneuslh	lh	thick	0.0143241	4.19909e-05	1	age_timing_int_model	dk	cuneus	left
187	s(age_scaled)	age_timing_int_model	f	cuneuslh	lh	thick	3.68131	0	1	age_timing_int_model	dk	cuneus	left
188	s(age_scaled):timing_scaled	age_timing_int_model	f	cuneuslh	lh	thick	0.982253	0.00583917	1	age_timing_int_model	dk	cuneus	left
189	timing_scaled	age_timing_main_model	f	cuneusrh	rh	thick	0.0125984	9.11289e-07	1	age_timing_main_model	dk	cuneus	right
190	s(age_scaled)	age_timing_main_model	f	cuneusrh	rh	thick	3.6726	0	1	age_timing_main_model	dk	cuneus	right
191	timing_scaled	age_timing_main_model	f	ehinallh	lh	thick	0.0156274	0.00214294	1	age_timing_main_model	dk	entorhinal	left
192	s(age_scaled)	age_timing_main_model	f	ehinallh	lh	thick	7.55311e-06	0.963132	0	age_timing_main_model	dk	entorhinal	left
193	timing_scaled	age_timing_main_model	f	ehinalrh	rh	thick	0.00953933	0.0837109	0	age_timing_main_model	dk	entorhinal	right
194	s(age_scaled)	age_timing_main_model	f	ehinalrh	rh	thick	1.15032e-05	0.767167	0	age_timing_main_model	dk	entorhinal	right
195	s(age_scaled)	age_model	f	frpolelh	lh	thick	3.27475	0	1	age_model	dk	frontal pole	left
196	s(age_scaled)	age_model	f	frpolerh	rh	thick	3.24427	0	1	age_model	dk	frontal pole	right
197	timing_scaled	age_timing_main_model	f	fusiformlh	lh	thick	0.0118758	2.00653e-08	1	age_timing_main_model	dk	fusiform	left
198	s(age_scaled)	age_timing_main_model	f	fusiformlh	lh	thick	3.79851	0	1	age_timing_main_model	dk	fusiform	left
199	timing_scaled	age_timing_main_model	f	fusiformrh	rh	thick	0.0121626	2.00653e-08	1	age_timing_main_model	dk	fusiform	right
200	s(age_scaled)	age_timing_main_model	f	fusiformrh	rh	thick	3.60631	0	1	age_timing_main_model	dk	fusiform	right
201	timing_scaled	age_timing_int_model	f	ifpllh	lh	thick	0.0196407	1.17211e-07	1	age_timing_int_model	dk	inferior parietal	left
202	s(age_scaled)	age_timing_int_model	f	ifpllh	lh	thick	4.15538	0	1	age_timing_int_model	dk	inferior parietal	left
203	s(age_scaled):timing_scaled	age_timing_int_model	f	ifpllh	lh	thick	1.12086	1.68232e-05	1	age_timing_int_model	dk	inferior parietal	left
204	timing_scaled	age_timing_int_model	f	ifplrh	rh	thick	0.0128876	2.53485e-05	1	age_timing_int_model	dk	inferior parietal	right
205	s(age_scaled)	age_timing_int_model	f	ifplrh	rh	thick	4.05278	0	1	age_timing_int_model	dk	inferior parietal	right
206	s(age_scaled):timing_scaled	age_timing_int_model	f	ifplrh	rh	thick	0.949712	0.00546703	1	age_timing_int_model	dk	inferior parietal	right
207	timing_scaled	age_timing_main_model	f	iftmlh	lh	thick	0.0122408	1.5791e-06	1	age_timing_main_model	dk	inferior temporal	left
208	s(age_scaled)	age_timing_main_model	f	iftmlh	lh	thick	3.60908	0	1	age_timing_main_model	dk	inferior temporal	left
209	timing_scaled	age_timing_main_model	f	iftmrh	rh	thick	0.0116465	3.591e-06	1	age_timing_main_model	dk	inferior temporal	right
210	s(age_scaled)	age_timing_main_model	f	iftmrh	rh	thick	3.55126	0	1	age_timing_main_model	dk	inferior temporal	right
211	timing_scaled	age_timing_int_model	f	ihcatelh	lh	thick	0.0178446	3.8155e-05	1	age_timing_int_model	dk	isthmus cingulate	left
212	s(age_scaled)	age_timing_int_model	f	ihcatelh	lh	thick	3.88366	0	1	age_timing_int_model	dk	isthmus cingulate	left
213	s(age_scaled):timing_scaled	age_timing_int_model	f	ihcatelh	lh	thick	1.20372	0	1	age_timing_int_model	dk	isthmus cingulate	left
214	timing_scaled	age_timing_int_model	f	ihcaterh	rh	thick	0.0113994	0.00942601	1	age_timing_int_model	dk	isthmus cingulate	right
215	s(age_scaled)	age_timing_int_model	f	ihcaterh	rh	thick	3.90847	0	1	age_timing_int_model	dk	isthmus cingulate	right
216	s(age_scaled):timing_scaled	age_timing_int_model	f	ihcaterh	rh	thick	1.21555	3.96373e-06	1	age_timing_int_model	dk	isthmus cingulate	right
217	timing_scaled	age_timing_main_model	f	insulalh	lh	thick	0.0168634	1.43704e-10	1	age_timing_main_model	dk	insula	left
218	s(age_scaled)	age_timing_main_model	f	insulalh	lh	thick	3.01507	0	1	age_timing_main_model	dk	insula	left
219	timing_scaled	age_timing_main_model	f	insularh	rh	thick	0.0138171	1.42778e-07	1	age_timing_main_model	dk	insula	right
220	s(age_scaled)	age_timing_main_model	f	insularh	rh	thick	3.09335	0	1	age_timing_main_model	dk	insula	right
221	timing_scaled	age_timing_main_model	f	linguallh	lh	thick	0.0153117	3.49104e-10	1	age_timing_main_model	dk	lingual	left
222	s(age_scaled)	age_timing_main_model	f	linguallh	lh	thick	3.73587	0	1	age_timing_main_model	dk	lingual	left
223	timing_scaled	age_timing_main_model	f	lingualrh	rh	thick	0.0132017	2.24137e-08	1	age_timing_main_model	dk	lingual	right
224	s(age_scaled)	age_timing_main_model	f	lingualrh	rh	thick	3.80465	0	1	age_timing_main_model	dk	lingual	right
225	timing_scaled	age_timing_main_model	f	lobfrlh	lh	thick	0.00992289	6.98648e-06	1	age_timing_main_model	dk	lateral orbitofrontal	left
226	s(age_scaled)	age_timing_main_model	f	lobfrlh	lh	thick	3.58337	0	1	age_timing_main_model	dk	lateral orbitofrontal	left
227	timing_scaled	age_timing_main_model	f	lobfrrh	rh	thick	0.00842527	0.000202263	1	age_timing_main_model	dk	lateral orbitofrontal	right
228	s(age_scaled)	age_timing_main_model	f	lobfrrh	rh	thick	3.47591	0	1	age_timing_main_model	dk	lateral orbitofrontal	right
229	timing_scaled	age_timing_int_model	f	locclh	lh	thick	0.0166151	2.41922e-07	1	age_timing_int_model	dk	lateral occipital	left
230	s(age_scaled)	age_timing_int_model	f	locclh	lh	thick	3.62852	0	1	age_timing_int_model	dk	lateral occipital	left
231	s(age_scaled):timing_scaled	age_timing_int_model	f	locclh	lh	thick	1.04879	0.00036098	1	age_timing_int_model	dk	lateral occipital	left
232	timing_scaled	age_timing_main_model	f	loccrh	rh	thick	0.0123222	4.03146e-08	1	age_timing_main_model	dk	lateral occipital	right
233	s(age_scaled)	age_timing_main_model	f	loccrh	rh	thick	3.54764	0	1	age_timing_main_model	dk	lateral occipital	right
234	timing_scaled	age_timing_int_model	f	mdtmlh	lh	thick	0.0196149	2.92769e-07	1	age_timing_int_model	dk	middle temporal	left
235	s(age_scaled)	age_timing_int_model	f	mdtmlh	lh	thick	3.60924	0	1	age_timing_int_model	dk	middle temporal	left
236	s(age_scaled):timing_scaled	age_timing_int_model	f	mdtmlh	lh	thick	0.856815	0.0233683	1	age_timing_int_model	dk	middle temporal	left
237	timing_scaled	age_timing_int_model	f	mdtmrh	rh	thick	0.0201487	1.17211e-07	1	age_timing_int_model	dk	middle temporal	right
238	s(age_scaled)	age_timing_int_model	f	mdtmrh	rh	thick	3.60633	0	1	age_timing_int_model	dk	middle temporal	right
239	s(age_scaled):timing_scaled	age_timing_int_model	f	mdtmrh	rh	thick	0.878958	0.0154669	1	age_timing_int_model	dk	middle temporal	right
240	timing_scaled	age_timing_main_model	f	mobfrlh	lh	thick	0.00433379	0.0750716	0	age_timing_main_model	dk	medial orbitofrontal	left
241	s(age_scaled)	age_timing_main_model	f	mobfrlh	lh	thick	3.31724	0	1	age_timing_main_model	dk	medial orbitofrontal	left
242	timing_scaled	age_timing_main_model	f	mobfrrh	rh	thick	0.00695149	0.00238513	1	age_timing_main_model	dk	medial orbitofrontal	right
243	s(age_scaled)	age_timing_main_model	f	mobfrrh	rh	thick	3.72824	0	1	age_timing_main_model	dk	medial orbitofrontal	right
244	timing_scaled	age_timing_int_model	f	paracnlh	lh	thick	0.0237807	5.29237e-06	1	age_timing_int_model	dk	paracentral	left
245	s(age_scaled)	age_timing_int_model	f	paracnlh	lh	thick	3.96446	0	1	age_timing_int_model	dk	paracentral	left
246	s(age_scaled):timing_scaled	age_timing_int_model	f	paracnlh	lh	thick	1.31695	0	1	age_timing_int_model	dk	paracentral	left
247	timing_scaled	age_timing_int_model	f	paracnrh	rh	thick	0.0209358	2.75876e-05	1	age_timing_int_model	dk	paracentral	right
248	s(age_scaled)	age_timing_int_model	f	paracnrh	rh	thick	3.95425	0	1	age_timing_int_model	dk	paracentral	right
249	s(age_scaled):timing_scaled	age_timing_int_model	f	paracnrh	rh	thick	1.30465	0	1	age_timing_int_model	dk	paracentral	right
250	s(age_scaled)	age_model	f	parahpallh	lh	thick	3.14635	0	1	age_model	dk	parahippocampal	left
251	timing_scaled	age_timing_main_model	f	parahpalrh	rh	thick	0.010619	0.0076003	1	age_timing_main_model	dk	parahippocampal	right
252	s(age_scaled)	age_timing_main_model	f	parahpalrh	rh	thick	3.05767	0	1	age_timing_main_model	dk	parahippocampal	right
253	s(age_scaled)	age_model	f	parsobislh	lh	thick	3.62338	0	1	age_model	dk	pars orbitalis	left
254	timing_scaled	age_timing_int_model	f	parsobisrh	rh	thick	0.0157653	0.000708578	1	age_timing_int_model	dk	pars orbitalis	right
255	s(age_scaled)	age_timing_int_model	f	parsobisrh	rh	thick	3.71512	0	1	age_timing_int_model	dk	pars orbitalis	right
256	s(age_scaled):timing_scaled	age_timing_int_model	f	parsobisrh	rh	thick	0.993439	0.00184894	1	age_timing_int_model	dk	pars orbitalis	right
257	s(age_scaled)	age_model	f	parsopclh	lh	thick	3.49845	0	1	age_model	dk	pars opercularis	left
258	timing_scaled	age_timing_int_model	f	parsopcrh	rh	thick	0.00898622	0.012742	1	age_timing_int_model	dk	pars opercularis	right
259	s(age_scaled)	age_timing_int_model	f	parsopcrh	rh	thick	3.63757	0	1	age_timing_int_model	dk	pars opercularis	right
260	s(age_scaled):timing_scaled	age_timing_int_model	f	parsopcrh	rh	thick	1.06153	0.000266194	1	age_timing_int_model	dk	pars opercularis	right
261	s(age_scaled)	age_model	f	parstgrislh	lh	thick	3.24133	0	1	age_model	dk	pars triangularis	left
262	timing_scaled	age_timing_int_model	f	parstgrisrh	rh	thick	0.0139606	0.000666839	1	age_timing_int_model	dk	pars triangularis	right
263	s(age_scaled)	age_timing_int_model	f	parstgrisrh	rh	thick	3.72046	0	1	age_timing_int_model	dk	pars triangularis	right
264	s(age_scaled):timing_scaled	age_timing_int_model	f	parstgrisrh	rh	thick	1.07793	0.000106872	1	age_timing_int_model	dk	pars triangularis	right
265	timing_scaled	age_timing_int_model	f	pclh	lh	thick	0.0172423	4.34236e-06	1	age_timing_int_model	dk	precuneus	left
266	s(age_scaled)	age_timing_int_model	f	pclh	lh	thick	4.23647	0	1	age_timing_int_model	dk	precuneus	left
267	s(age_scaled):timing_scaled	age_timing_int_model	f	pclh	lh	thick	1.31593	0	1	age_timing_int_model	dk	precuneus	left
268	timing_scaled	age_timing_int_model	f	pcrh	rh	thick	0.0159237	5.97723e-05	1	age_timing_int_model	dk	precuneus	right
269	s(age_scaled)	age_timing_int_model	f	pcrh	rh	thick	4.16074	0	1	age_timing_int_model	dk	precuneus	right
270	s(age_scaled):timing_scaled	age_timing_int_model	f	pcrh	rh	thick	1.37049	0	1	age_timing_int_model	dk	precuneus	right
271	timing_scaled	age_timing_main_model	f	pericclh	lh	thick	0.00718096	0.00931601	1	age_timing_main_model	dk	pericalcarine	left
272	s(age_scaled)	age_timing_main_model	f	pericclh	lh	thick	3.20456	0	1	age_timing_main_model	dk	pericalcarine	left
273	timing_scaled	age_timing_int_model	f	periccrh	rh	thick	0.00602963	0.0330944	1	age_timing_int_model	dk	pericalcarine	right
274	s(age_scaled)	age_timing_int_model	f	periccrh	rh	thick	3.07928	0	1	age_timing_int_model	dk	pericalcarine	right
275	s(age_scaled):timing_scaled	age_timing_int_model	f	periccrh	rh	thick	2.68104e-05	0.699402	0	age_timing_int_model	dk	pericalcarine	right
276	timing_scaled	age_timing_int_model	f	postcnlh	lh	thick	0.015178	1.81986e-05	1	age_timing_int_model	dk	postcentral	left
277	s(age_scaled)	age_timing_int_model	f	postcnlh	lh	thick	3.60501	0	1	age_timing_int_model	dk	postcentral	left
278	s(age_scaled):timing_scaled	age_timing_int_model	f	postcnlh	lh	thick	0.941374	0.00638758	1	age_timing_int_model	dk	postcentral	left
279	timing_scaled	age_timing_int_model	f	postcnrh	rh	thick	0.0141875	0.000309306	1	age_timing_int_model	dk	postcentral	right
280	s(age_scaled)	age_timing_int_model	f	postcnrh	rh	thick	3.4901	0	1	age_timing_int_model	dk	postcentral	right
281	s(age_scaled):timing_scaled	age_timing_int_model	f	postcnrh	rh	thick	1.01511	0.00150623	1	age_timing_int_model	dk	postcentral	right
282	timing_scaled	age_timing_int_model	f	precnlh	lh	thick	0.0110364	0.00182575	1	age_timing_int_model	dk	precentral	left
283	s(age_scaled)	age_timing_int_model	f	precnlh	lh	thick	3.07308	0	1	age_timing_int_model	dk	precentral	left
284	s(age_scaled):timing_scaled	age_timing_int_model	f	precnlh	lh	thick	0.951098	0.0075757	1	age_timing_int_model	dk	precentral	left
285	timing_scaled	age_timing_int_model	f	precnrh	rh	thick	0.0135742	0.000821257	1	age_timing_int_model	dk	precentral	right
286	s(age_scaled)	age_timing_int_model	f	precnrh	rh	thick	2.78159	0	1	age_timing_int_model	dk	precentral	right
287	s(age_scaled):timing_scaled	age_timing_int_model	f	precnrh	rh	thick	0.992821	0.00151021	1	age_timing_int_model	dk	precentral	right
288	timing_scaled	age_timing_int_model	f	ptcatelh	lh	thick	0.0151085	0.000178973	1	age_timing_int_model	dk	posterior cingulate	left
289	s(age_scaled)	age_timing_int_model	f	ptcatelh	lh	thick	3.90163	0	1	age_timing_int_model	dk	posterior cingulate	left
290	s(age_scaled):timing_scaled	age_timing_int_model	f	ptcatelh	lh	thick	1.25993	3.96373e-06	1	age_timing_int_model	dk	posterior cingulate	left
291	timing_scaled	age_timing_int_model	f	ptcaterh	rh	thick	0.00868679	0.0187601	1	age_timing_int_model	dk	posterior cingulate	right
292	s(age_scaled)	age_timing_int_model	f	ptcaterh	rh	thick	3.9425	0	1	age_timing_int_model	dk	posterior cingulate	right
293	s(age_scaled):timing_scaled	age_timing_int_model	f	ptcaterh	rh	thick	1.21019	3.98078e-06	1	age_timing_int_model	dk	posterior cingulate	right
294	timing_scaled	age_timing_main_model	f	rracatelh	lh	thick	0.0073787	0.0254169	1	age_timing_main_model	dk	rostral anterior cingulate	left
295	s(age_scaled)	age_timing_main_model	f	rracatelh	lh	thick	3.01083	0	1	age_timing_main_model	dk	rostral anterior cingulate	left
296	s(age_scaled)	age_model	f	rracaterh	rh	thick	3.06413	0	1	age_model	dk	rostral anterior cingulate	right
297	timing_scaled	age_timing_main_model	f	rrmdfrlh	lh	thick	0.0102547	8.14438e-07	1	age_timing_main_model	dk	rostral middle frontal	left
298	s(age_scaled)	age_timing_main_model	f	rrmdfrlh	lh	thick	3.86291	0	1	age_timing_main_model	dk	rostral middle frontal	left
299	timing_scaled	age_timing_main_model	f	rrmdfrrh	rh	thick	0.0106693	5.02318e-07	1	age_timing_main_model	dk	rostral middle frontal	right
300	s(age_scaled)	age_timing_main_model	f	rrmdfrrh	rh	thick	3.99872	0	1	age_timing_main_model	dk	rostral middle frontal	right
301	timing_scaled	age_timing_int_model	f	smlh	lh	thick	0.0112461	0.00174899	1	age_timing_int_model	dk	supramarginal	left
302	s(age_scaled)	age_timing_int_model	f	smlh	lh	thick	3.82776	0	1	age_timing_int_model	dk	supramarginal	left
303	s(age_scaled):timing_scaled	age_timing_int_model	f	smlh	lh	thick	0.919841	0.0075757	1	age_timing_int_model	dk	supramarginal	left
304	timing_scaled	age_timing_int_model	f	smrh	rh	thick	0.0125369	0.000551741	1	age_timing_int_model	dk	supramarginal	right
305	s(age_scaled)	age_timing_int_model	f	smrh	rh	thick	3.70143	0	1	age_timing_int_model	dk	supramarginal	right
306	s(age_scaled):timing_scaled	age_timing_int_model	f	smrh	rh	thick	0.965412	0.00368475	1	age_timing_int_model	dk	supramarginal	right
307	timing_scaled	age_timing_int_model	f	sufrlh	lh	thick	0.00902927	0.00480708	1	age_timing_int_model	dk	superior frontal	left
308	s(age_scaled)	age_timing_int_model	f	sufrlh	lh	thick	3.89286	0	1	age_timing_int_model	dk	superior frontal	left
309	s(age_scaled):timing_scaled	age_timing_int_model	f	sufrlh	lh	thick	0.942107	0.00638758	1	age_timing_int_model	dk	superior frontal	left
310	timing_scaled	age_timing_int_model	f	sufrrh	rh	thick	0.010492	0.00227222	1	age_timing_int_model	dk	superior frontal	right
311	s(age_scaled)	age_timing_int_model	f	sufrrh	rh	thick	3.856	0	1	age_timing_int_model	dk	superior frontal	right
312	s(age_scaled):timing_scaled	age_timing_int_model	f	sufrrh	rh	thick	0.999415	0.00151021	1	age_timing_int_model	dk	superior frontal	right
313	timing_scaled	age_timing_int_model	f	supllh	lh	thick	0.0178081	2.38434e-06	1	age_timing_int_model	dk	superior parietal	left
314	s(age_scaled)	age_timing_int_model	f	supllh	lh	thick	3.95237	0	1	age_timing_int_model	dk	superior parietal	left
315	s(age_scaled):timing_scaled	age_timing_int_model	f	supllh	lh	thick	1.15214	1.14152e-05	1	age_timing_int_model	dk	superior parietal	left
316	timing_scaled	age_timing_int_model	f	suplrh	rh	thick	0.0154599	1.56234e-05	1	age_timing_int_model	dk	superior parietal	right
317	s(age_scaled)	age_timing_int_model	f	suplrh	rh	thick	3.83416	0	1	age_timing_int_model	dk	superior parietal	right
318	s(age_scaled):timing_scaled	age_timing_int_model	f	suplrh	rh	thick	1.09047	6.97192e-05	1	age_timing_int_model	dk	superior parietal	right
319	timing_scaled	age_timing_int_model	f	sutmlh	lh	thick	0.0135952	0.000129713	1	age_timing_int_model	dk	superior temporal	left
320	s(age_scaled)	age_timing_int_model	f	sutmlh	lh	thick	3.43022	0	1	age_timing_int_model	dk	superior temporal	left
321	s(age_scaled):timing_scaled	age_timing_int_model	f	sutmlh	lh	thick	0.91317	0.0219345	1	age_timing_int_model	dk	superior temporal	left
322	timing_scaled	age_timing_int_model	f	sutmrh	rh	thick	0.017583	1.50092e-06	1	age_timing_int_model	dk	superior temporal	right
323	s(age_scaled)	age_timing_int_model	f	sutmrh	rh	thick	3.49617	0	1	age_timing_int_model	dk	superior temporal	right
324	s(age_scaled):timing_scaled	age_timing_int_model	f	sutmrh	rh	thick	0.975421	0.00400847	1	age_timing_int_model	dk	superior temporal	right
325	timing_scaled	age_timing_main_model	f	tmpolelh	lh	thick	0.0161199	0.00116984	1	age_timing_main_model	dk	temporal pole	left
326	s(age_scaled)	age_timing_main_model	f	tmpolelh	lh	thick	1.45047	0.000712978	1	age_timing_main_model	dk	temporal pole	left
327	s(age_scaled)	age_model	f	tmpolerh	rh	thick	0.000125103	0.340854	0	age_model	dk	temporal pole	right
328	timing_scaled	age_timing_int_model	f	trvtmlh	lh	thick	0.0241518	7.73117e-07	1	age_timing_int_model	dk	transverse temporal	left
329	s(age_scaled)	age_timing_int_model	f	trvtmlh	lh	thick	3.24288	0	1	age_timing_int_model	dk	transverse temporal	left
330	s(age_scaled):timing_scaled	age_timing_int_model	f	trvtmlh	lh	thick	0.945983	0.00638758	1	age_timing_int_model	dk	transverse temporal	left
331	timing_scaled	age_timing_int_model	f	trvtmrh	rh	thick	0.021736	2.22666e-05	1	age_timing_int_model	dk	transverse temporal	right
332	s(age_scaled)	age_timing_int_model	f	trvtmrh	rh	thick	3.24352	0	1	age_timing_int_model	dk	transverse temporal	right
333	s(age_scaled):timing_scaled	age_timing_int_model	f	trvtmrh	rh	thick	1.0097	0.00143622	1	age_timing_int_model	dk	transverse temporal	right
334	timing_scaled	age_timing_int_model	m	banksstslh	lh	thick	0.0093532	0.0100281	1	age_timing_int_model	dk	bankssts	left
335	s(age_scaled)	age_timing_int_model	m	banksstslh	lh	thick	3.54222	0	1	age_timing_int_model	dk	bankssts	left
336	s(age_scaled):timing_scaled	age_timing_int_model	m	banksstslh	lh	thick	0.982433	0.0163523	1	age_timing_int_model	dk	bankssts	left
337	timing_scaled	age_timing_int_model	m	banksstsrh	rh	thick	0.00754549	0.0564331	0	age_timing_int_model	dk	bankssts	right
338	s(age_scaled)	age_timing_int_model	m	banksstsrh	rh	thick	3.4302	0	1	age_timing_int_model	dk	bankssts	right
339	s(age_scaled):timing_scaled	age_timing_int_model	m	banksstsrh	rh	thick	1.06989	0.0163523	1	age_timing_int_model	dk	bankssts	right
340	s(age_scaled)	age_model	m	cdacatelh	lh	thick	2.90745	0	1	age_model	dk	caudal anterior cingulate	left
341	s(age_scaled)	age_model	m	cdacaterh	rh	thick	3.10353	0	1	age_model	dk	caudal anterior cingulate	right
342	timing_scaled	age_timing_main_model	m	cdmdfrlh	lh	thick	0.00455595	0.0744076	0	age_timing_main_model	dk	caudal middle frontal	left
343	s(age_scaled)	age_timing_main_model	m	cdmdfrlh	lh	thick	2.68688	0	1	age_timing_main_model	dk	caudal middle frontal	left
344	timing_scaled	age_timing_int_model	m	cdmdfrrh	rh	thick	0.00719722	0.0312801	1	age_timing_int_model	dk	caudal middle frontal	right
345	s(age_scaled)	age_timing_int_model	m	cdmdfrrh	rh	thick	2.89993	0	1	age_timing_int_model	dk	caudal middle frontal	right
346	s(age_scaled):timing_scaled	age_timing_int_model	m	cdmdfrrh	rh	thick	0.881907	0.0354156	1	age_timing_int_model	dk	caudal middle frontal	right
347	timing_scaled	age_timing_main_model	m	cuneuslh	lh	thick	0.00704075	0.00848115	1	age_timing_main_model	dk	cuneus	left
348	s(age_scaled)	age_timing_main_model	m	cuneuslh	lh	thick	3.65485	0	1	age_timing_main_model	dk	cuneus	left
349	timing_scaled	age_timing_main_model	m	cuneusrh	rh	thick	0.00782776	0.00210559	1	age_timing_main_model	dk	cuneus	right
350	s(age_scaled)	age_timing_main_model	m	cuneusrh	rh	thick	3.70215	0	1	age_timing_main_model	dk	cuneus	right
351	timing_scaled	age_timing_main_model	m	ehinallh	lh	thick	0.0168356	0.00101444	1	age_timing_main_model	dk	entorhinal	left
352	s(age_scaled)	age_timing_main_model	m	ehinallh	lh	thick	0.647342	0.131445	0	age_timing_main_model	dk	entorhinal	left
353	timing_scaled	age_timing_main_model	m	ehinalrh	rh	thick	0.0109246	0.051078	0	age_timing_main_model	dk	entorhinal	right
354	s(age_scaled)	age_timing_main_model	m	ehinalrh	rh	thick	0.944136	0.0485346	1	age_timing_main_model	dk	entorhinal	right
355	s(age_scaled)	age_model	m	frpolelh	lh	thick	3.03639	0	1	age_model	dk	frontal pole	left
356	s(age_scaled)	age_model	m	frpolerh	rh	thick	3.19269	0	1	age_model	dk	frontal pole	right
357	timing_scaled	age_timing_main_model	m	fusiformlh	lh	thick	0.00621491	0.00367136	1	age_timing_main_model	dk	fusiform	left
358	s(age_scaled)	age_timing_main_model	m	fusiformlh	lh	thick	3.23708	0	1	age_timing_main_model	dk	fusiform	left
359	timing_scaled	age_timing_main_model	m	fusiformrh	rh	thick	0.00500351	0.0191223	1	age_timing_main_model	dk	fusiform	right
360	s(age_scaled)	age_timing_main_model	m	fusiformrh	rh	thick	3.14456	0	1	age_timing_main_model	dk	fusiform	right
361	timing_scaled	age_timing_int_model	m	ifpllh	lh	thick	0.0138456	0.000274325	1	age_timing_int_model	dk	inferior parietal	left
362	s(age_scaled)	age_timing_int_model	m	ifpllh	lh	thick	3.82747	0	1	age_timing_int_model	dk	inferior parietal	left
363	s(age_scaled):timing_scaled	age_timing_int_model	m	ifpllh	lh	thick	1.23046	0.0010005	1	age_timing_int_model	dk	inferior parietal	left
364	timing_scaled	age_timing_int_model	m	ifplrh	rh	thick	0.00692584	0.00813598	1	age_timing_int_model	dk	inferior parietal	right
365	s(age_scaled)	age_timing_int_model	m	ifplrh	rh	thick	3.60228	0	1	age_timing_int_model	dk	inferior parietal	right
366	s(age_scaled):timing_scaled	age_timing_int_model	m	ifplrh	rh	thick	0.830283	0.0940896	0	age_timing_int_model	dk	inferior parietal	right
367	timing_scaled	age_timing_main_model	m	iftmlh	lh	thick	0.00995081	0.000138822	1	age_timing_main_model	dk	inferior temporal	left
368	s(age_scaled)	age_timing_main_model	m	iftmlh	lh	thick	3.22718	0	1	age_timing_main_model	dk	inferior temporal	left
369	timing_scaled	age_timing_main_model	m	iftmrh	rh	thick	0.00960934	0.000138822	1	age_timing_main_model	dk	inferior temporal	right
370	s(age_scaled)	age_timing_main_model	m	iftmrh	rh	thick	3.23791	0	1	age_timing_main_model	dk	inferior temporal	right
371	s(age_scaled)	age_model	m	ihcatelh	lh	thick	3.34474	0	1	age_model	dk	isthmus cingulate	left
372	timing_scaled	age_timing_int_model	m	ihcaterh	rh	thick	0.00165469	0.598162	0	age_timing_int_model	dk	isthmus cingulate	right
373	s(age_scaled)	age_timing_int_model	m	ihcaterh	rh	thick	3.49619	0	1	age_timing_int_model	dk	isthmus cingulate	right
374	s(age_scaled):timing_scaled	age_timing_int_model	m	ihcaterh	rh	thick	0.95326	0.0163523	1	age_timing_int_model	dk	isthmus cingulate	right
375	timing_scaled	age_timing_main_model	m	insulalh	lh	thick	0.0093387	0.00020882	1	age_timing_main_model	dk	insula	left
376	s(age_scaled)	age_timing_main_model	m	insulalh	lh	thick	2.64374	0	1	age_timing_main_model	dk	insula	left
377	timing_scaled	age_timing_int_model	m	insularh	rh	thick	0.00921638	0.000755841	1	age_timing_int_model	dk	insula	right
378	s(age_scaled)	age_timing_int_model	m	insularh	rh	thick	2.81932	0	1	age_timing_int_model	dk	insula	right
379	s(age_scaled):timing_scaled	age_timing_int_model	m	insularh	rh	thick	3.91969e-05	0.585871	0	age_timing_int_model	dk	insula	right
380	timing_scaled	age_timing_main_model	m	linguallh	lh	thick	0.00642823	0.00585405	1	age_timing_main_model	dk	lingual	left
381	s(age_scaled)	age_timing_main_model	m	linguallh	lh	thick	3.62867	0	1	age_timing_main_model	dk	lingual	left
382	timing_scaled	age_timing_main_model	m	lingualrh	rh	thick	0.00719992	0.00210559	1	age_timing_main_model	dk	lingual	right
383	s(age_scaled)	age_timing_main_model	m	lingualrh	rh	thick	3.71034	0	1	age_timing_main_model	dk	lingual	right
384	timing_scaled	age_timing_int_model	m	lobfrlh	lh	thick	0.00446642	0.0454682	1	age_timing_int_model	dk	lateral orbitofrontal	left
385	s(age_scaled)	age_timing_int_model	m	lobfrlh	lh	thick	3.33988	0	1	age_timing_int_model	dk	lateral orbitofrontal	left
386	s(age_scaled):timing_scaled	age_timing_int_model	m	lobfrlh	lh	thick	3.77422e-05	0.936628	0	age_timing_int_model	dk	lateral orbitofrontal	left
387	timing_scaled	age_timing_main_model	m	lobfrrh	rh	thick	0.00638777	0.00515597	1	age_timing_main_model	dk	lateral orbitofrontal	right
388	s(age_scaled)	age_timing_main_model	m	lobfrrh	rh	thick	3.19213	0	1	age_timing_main_model	dk	lateral orbitofrontal	right
389	timing_scaled	age_timing_main_model	m	locclh	lh	thick	0.00846443	0.000138822	1	age_timing_main_model	dk	lateral occipital	left
390	s(age_scaled)	age_timing_main_model	m	locclh	lh	thick	3.37268	0	1	age_timing_main_model	dk	lateral occipital	left
391	timing_scaled	age_timing_main_model	m	loccrh	rh	thick	0.00866921	0.000138822	1	age_timing_main_model	dk	lateral occipital	right
392	s(age_scaled)	age_timing_main_model	m	loccrh	rh	thick	3.34058	0	1	age_timing_main_model	dk	lateral occipital	right
393	timing_scaled	age_timing_main_model	m	mdtmlh	lh	thick	0.0100629	0.000762809	1	age_timing_main_model	dk	middle temporal	left
394	s(age_scaled)	age_timing_main_model	m	mdtmlh	lh	thick	3.06737	0	1	age_timing_main_model	dk	middle temporal	left
395	timing_scaled	age_timing_main_model	m	mdtmrh	rh	thick	0.00748404	0.00585405	1	age_timing_main_model	dk	middle temporal	right
396	s(age_scaled)	age_timing_main_model	m	mdtmrh	rh	thick	3.23593	0	1	age_timing_main_model	dk	middle temporal	right
397	s(age_scaled)	age_model	m	mobfrlh	lh	thick	3.10893	0	1	age_model	dk	medial orbitofrontal	left
398	timing_scaled	age_timing_main_model	m	mobfrrh	rh	thick	0.0044642	0.0551141	0	age_timing_main_model	dk	medial orbitofrontal	right
399	s(age_scaled)	age_timing_main_model	m	mobfrrh	rh	thick	3.49518	0	1	age_timing_main_model	dk	medial orbitofrontal	right
400	timing_scaled	age_timing_int_model	m	paracnlh	lh	thick	0.0134451	0.00376746	1	age_timing_int_model	dk	paracentral	left
401	s(age_scaled)	age_timing_int_model	m	paracnlh	lh	thick	3.63622	0	1	age_timing_int_model	dk	paracentral	left
402	s(age_scaled):timing_scaled	age_timing_int_model	m	paracnlh	lh	thick	1.29843	0.000397472	1	age_timing_int_model	dk	paracentral	left
403	timing_scaled	age_timing_int_model	m	paracnrh	rh	thick	0.00831678	0.0167113	1	age_timing_int_model	dk	paracentral	right
404	s(age_scaled)	age_timing_int_model	m	paracnrh	rh	thick	3.45721	0	1	age_timing_int_model	dk	paracentral	right
405	s(age_scaled):timing_scaled	age_timing_int_model	m	paracnrh	rh	thick	1.01206	0.0163523	1	age_timing_int_model	dk	paracentral	right
406	s(age_scaled)	age_model	m	parahpallh	lh	thick	2.71654	0	1	age_model	dk	parahippocampal	left
407	s(age_scaled)	age_model	m	parahpalrh	rh	thick	2.85268	0	1	age_model	dk	parahippocampal	right
408	s(age_scaled)	age_model	m	parsobislh	lh	thick	3.31245	0	1	age_model	dk	pars orbitalis	left
409	s(age_scaled)	age_model	m	parsobisrh	rh	thick	3.5805	0	1	age_model	dk	pars orbitalis	right
410	s(age_scaled)	age_model	m	parsopclh	lh	thick	2.91949	0	1	age_model	dk	pars opercularis	left
411	s(age_scaled)	age_model	m	parsopcrh	rh	thick	3.12817	0	1	age_model	dk	pars opercularis	right
412	s(age_scaled)	age_model	m	parstgrislh	lh	thick	3.27103	0	1	age_model	dk	pars triangularis	left
413	timing_scaled	age_timing_main_model	m	parstgrisrh	rh	thick	0.00475335	0.051078	0	age_timing_main_model	dk	pars triangularis	right
414	s(age_scaled)	age_timing_main_model	m	parstgrisrh	rh	thick	3.48004	0	1	age_timing_main_model	dk	pars triangularis	right
415	timing_scaled	age_timing_int_model	m	pclh	lh	thick	0.00998084	0.00053568	1	age_timing_int_model	dk	precuneus	left
416	s(age_scaled)	age_timing_int_model	m	pclh	lh	thick	3.9369	0	1	age_timing_int_model	dk	precuneus	left
417	s(age_scaled):timing_scaled	age_timing_int_model	m	pclh	lh	thick	1.07989	0.00321092	1	age_timing_int_model	dk	precuneus	left
418	timing_scaled	age_timing_int_model	m	pcrh	rh	thick	0.00838623	0.0681636	0	age_timing_int_model	dk	precuneus	right
419	s(age_scaled)	age_timing_int_model	m	pcrh	rh	thick	3.90024	0	1	age_timing_int_model	dk	precuneus	right
420	s(age_scaled):timing_scaled	age_timing_int_model	m	pcrh	rh	thick	1.64943	0.0010005	1	age_timing_int_model	dk	precuneus	right
421	s(age_scaled)	age_model	m	pericclh	lh	thick	3.07619	0	1	age_model	dk	pericalcarine	left
422	s(age_scaled)	age_model	m	periccrh	rh	thick	3.07571	0	1	age_model	dk	pericalcarine	right
423	timing_scaled	age_timing_main_model	m	postcnlh	lh	thick	0.00948952	0.00017881	1	age_timing_main_model	dk	postcentral	left
424	s(age_scaled)	age_timing_main_model	m	postcnlh	lh	thick	3.32211	0	1	age_timing_main_model	dk	postcentral	left
425	timing_scaled	age_timing_main_model	m	postcnrh	rh	thick	0.00871342	0.00100213	1	age_timing_main_model	dk	postcentral	right
426	s(age_scaled)	age_timing_main_model	m	postcnrh	rh	thick	3.23884	0	1	age_timing_main_model	dk	postcentral	right
427	timing_scaled	age_timing_main_model	m	precnlh	lh	thick	0.00412002	0.0978324	0	age_timing_main_model	dk	precentral	left
428	s(age_scaled)	age_timing_main_model	m	precnlh	lh	thick	1.85552	7.31127e-05	1	age_timing_main_model	dk	precentral	left
429	s(age_scaled)	age_model	m	precnrh	rh	thick	1.76967	0.000147601	1	age_model	dk	precentral	right
430	timing_scaled	age_timing_int_model	m	ptcatelh	lh	thick	0.00514579	0.46144	0	age_timing_int_model	dk	posterior cingulate	left
431	s(age_scaled)	age_timing_int_model	m	ptcatelh	lh	thick	3.69915	0	1	age_timing_int_model	dk	posterior cingulate	left
432	s(age_scaled):timing_scaled	age_timing_int_model	m	ptcatelh	lh	thick	2.01299	0.0163523	1	age_timing_int_model	dk	posterior cingulate	left
433	timing_scaled	age_timing_int_model	m	ptcaterh	rh	thick	0.00474782	0.0991569	0	age_timing_int_model	dk	posterior cingulate	right
434	s(age_scaled)	age_timing_int_model	m	ptcaterh	rh	thick	3.51855	0	1	age_timing_int_model	dk	posterior cingulate	right
435	s(age_scaled):timing_scaled	age_timing_int_model	m	ptcaterh	rh	thick	1.01852	0.00740278	1	age_timing_int_model	dk	posterior cingulate	right
436	timing_scaled	age_timing_main_model	m	rracatelh	lh	thick	0.00584046	0.0658625	0	age_timing_main_model	dk	rostral anterior cingulate	left
437	s(age_scaled)	age_timing_main_model	m	rracatelh	lh	thick	2.59268	0	1	age_timing_main_model	dk	rostral anterior cingulate	left
438	timing_scaled	age_timing_main_model	m	rracaterh	rh	thick	0.0067669	0.0604078	0	age_timing_main_model	dk	rostral anterior cingulate	right
439	s(age_scaled)	age_timing_main_model	m	rracaterh	rh	thick	2.85427	0	1	age_timing_main_model	dk	rostral anterior cingulate	right
440	timing_scaled	age_timing_main_model	m	rrmdfrlh	lh	thick	0.00639819	0.00210559	1	age_timing_main_model	dk	rostral middle frontal	left
441	s(age_scaled)	age_timing_main_model	m	rrmdfrlh	lh	thick	3.62167	0	1	age_timing_main_model	dk	rostral middle frontal	left
442	timing_scaled	age_timing_main_model	m	rrmdfrrh	rh	thick	0.00675599	0.00101444	1	age_timing_main_model	dk	rostral middle frontal	right
443	s(age_scaled)	age_timing_main_model	m	rrmdfrrh	rh	thick	3.79988	0	1	age_timing_main_model	dk	rostral middle frontal	right
444	timing_scaled	age_timing_int_model	m	smlh	lh	thick	0.00934906	0.00376746	1	age_timing_int_model	dk	supramarginal	left
445	s(age_scaled)	age_timing_int_model	m	smlh	lh	thick	3.42306	0	1	age_timing_int_model	dk	supramarginal	left
446	s(age_scaled):timing_scaled	age_timing_int_model	m	smlh	lh	thick	0.920004	0.0323107	1	age_timing_int_model	dk	supramarginal	left
447	timing_scaled	age_timing_int_model	m	smrh	rh	thick	0.00831157	0.00376746	1	age_timing_int_model	dk	supramarginal	right
448	s(age_scaled)	age_timing_int_model	m	smrh	rh	thick	3.29603	0	1	age_timing_int_model	dk	supramarginal	right
449	s(age_scaled):timing_scaled	age_timing_int_model	m	smrh	rh	thick	0.630443	0.221219	0	age_timing_int_model	dk	supramarginal	right
450	s(age_scaled)	age_model	m	sufrlh	lh	thick	3.45117	0	1	age_model	dk	superior frontal	left
451	timing_scaled	age_timing_main_model	m	sufrrh	rh	thick	0.00384275	0.0962024	0	age_timing_main_model	dk	superior frontal	right
452	s(age_scaled)	age_timing_main_model	m	sufrrh	rh	thick	3.43461	0	1	age_timing_main_model	dk	superior frontal	right
453	timing_scaled	age_timing_int_model	m	supllh	lh	thick	0.012118	0.000427802	1	age_timing_int_model	dk	superior parietal	left
454	s(age_scaled)	age_timing_int_model	m	supllh	lh	thick	3.68481	0	1	age_timing_int_model	dk	superior parietal	left
455	s(age_scaled):timing_scaled	age_timing_int_model	m	supllh	lh	thick	1.11842	0.00321092	1	age_timing_int_model	dk	superior parietal	left
456	timing_scaled	age_timing_int_model	m	suplrh	rh	thick	0.0137797	0.0173324	1	age_timing_int_model	dk	superior parietal	right
457	s(age_scaled)	age_timing_int_model	m	suplrh	rh	thick	3.58085	0	1	age_timing_int_model	dk	superior parietal	right
458	s(age_scaled):timing_scaled	age_timing_int_model	m	suplrh	rh	thick	1.65069	0.00740278	1	age_timing_int_model	dk	superior parietal	right
459	s(age_scaled)	age_model	m	sutmlh	lh	thick	2.93203	0	1	age_model	dk	superior temporal	left
460	timing_scaled	age_timing_main_model	m	sutmrh	rh	thick	0.00645514	0.016432	1	age_timing_main_model	dk	superior temporal	right
461	s(age_scaled)	age_timing_main_model	m	sutmrh	rh	thick	2.98629	0	1	age_timing_main_model	dk	superior temporal	right
462	s(age_scaled)	age_model	m	tmpolelh	lh	thick	1.54153	0.000138241	1	age_model	dk	temporal pole	left
463	s(age_scaled)	age_model	m	tmpolerh	rh	thick	2.13388e-05	0.463603	0	age_model	dk	temporal pole	right
464	s(age_scaled)	age_model	m	trvtmlh	lh	thick	2.89124	0	1	age_model	dk	transverse temporal	left
465	s(age_scaled)	age_model	m	trvtmrh	rh	thick	2.78862	0	1	age_model	dk	transverse temporal	right
466	timing_scaled	age_timing_int_model	f	banksstslh	lh	area	17.9659	2.5174e-05	1	age_timing_int_model	dk	bankssts	left
467	s(age_scaled)	age_timing_int_model	f	banksstslh	lh	area	3.09585	0	1	age_timing_int_model	dk	bankssts	left
468	s(age_scaled):timing_scaled	age_timing_int_model	f	banksstslh	lh	area	1.04242	0.000516018	1	age_timing_int_model	dk	bankssts	left
469	timing_scaled	age_timing_int_model	f	banksstsrh	rh	area	17.1147	8.64959e-07	1	age_timing_int_model	dk	bankssts	right
470	s(age_scaled)	age_timing_int_model	f	banksstsrh	rh	area	3.23525	0	1	age_timing_int_model	dk	bankssts	right
471	s(age_scaled):timing_scaled	age_timing_int_model	f	banksstsrh	rh	area	1.11815	3.10548e-05	1	age_timing_int_model	dk	bankssts	right
472	timing_scaled	age_timing_int_model	f	cdacatelh	lh	area	13.9385	2.25705e-05	1	age_timing_int_model	dk	caudal anterior cingulate	left
473	s(age_scaled)	age_timing_int_model	f	cdacatelh	lh	area	2.79313	0	1	age_timing_int_model	dk	caudal anterior cingulate	left
474	s(age_scaled):timing_scaled	age_timing_int_model	f	cdacatelh	lh	area	1.04521	0.000725236	1	age_timing_int_model	dk	caudal anterior cingulate	left
475	timing_scaled	age_timing_int_model	f	cdacaterh	rh	area	7.77259	0.0218915	1	age_timing_int_model	dk	caudal anterior cingulate	right
476	s(age_scaled)	age_timing_int_model	f	cdacaterh	rh	area	2.76167	0	1	age_timing_int_model	dk	caudal anterior cingulate	right
477	s(age_scaled):timing_scaled	age_timing_int_model	f	cdacaterh	rh	area	0.975806	0.00348071	1	age_timing_int_model	dk	caudal anterior cingulate	right
478	timing_scaled	age_timing_int_model	f	cdmdfrlh	lh	area	33.806	0.000243864	1	age_timing_int_model	dk	caudal middle frontal	left
479	s(age_scaled)	age_timing_int_model	f	cdmdfrlh	lh	area	2.87315	0	1	age_timing_int_model	dk	caudal middle frontal	left
480	s(age_scaled):timing_scaled	age_timing_int_model	f	cdmdfrlh	lh	area	0.96218	0.00354955	1	age_timing_int_model	dk	caudal middle frontal	left
481	timing_scaled	age_timing_main_model	f	cdmdfrrh	rh	area	38.3642	4.34021e-06	1	age_timing_main_model	dk	caudal middle frontal	right
482	s(age_scaled)	age_timing_main_model	f	cdmdfrrh	rh	area	2.67853	0	1	age_timing_main_model	dk	caudal middle frontal	right
483	timing_scaled	age_timing_int_model	f	cuneuslh	lh	area	13.1091	0.0126472	1	age_timing_int_model	dk	cuneus	left
484	s(age_scaled)	age_timing_int_model	f	cuneuslh	lh	area	3.39179	0	1	age_timing_int_model	dk	cuneus	left
485	s(age_scaled):timing_scaled	age_timing_int_model	f	cuneuslh	lh	area	1.31463	0	1	age_timing_int_model	dk	cuneus	left
486	timing_scaled	age_timing_int_model	f	cuneusrh	rh	area	13.8602	0.00889342	1	age_timing_int_model	dk	cuneus	right
487	s(age_scaled)	age_timing_int_model	f	cuneusrh	rh	area	2.99088	0	1	age_timing_int_model	dk	cuneus	right
488	s(age_scaled):timing_scaled	age_timing_int_model	f	cuneusrh	rh	area	1.17884	8.62838e-06	1	age_timing_int_model	dk	cuneus	right
489	s(age_scaled)	age_model	f	ehinallh	lh	area	1.65177	0.000652273	1	age_model	dk	entorhinal	left
490	timing_scaled	age_timing_main_model	f	ehinalrh	rh	area	4.15191	0.00639211	1	age_timing_main_model	dk	entorhinal	right
491	s(age_scaled)	age_timing_main_model	f	ehinalrh	rh	area	2.04207	0.00519963	1	age_timing_main_model	dk	entorhinal	right
492	timing_scaled	age_timing_main_model	f	frpolelh	lh	area	2.86436	5.93422e-05	1	age_timing_main_model	dk	frontal pole	left
493	s(age_scaled)	age_timing_main_model	f	frpolelh	lh	area	2.16009	0	1	age_timing_main_model	dk	frontal pole	left
494	timing_scaled	age_timing_main_model	f	frpolerh	rh	area	2.86473	0.00114491	1	age_timing_main_model	dk	frontal pole	right
495	s(age_scaled)	age_timing_main_model	f	frpolerh	rh	area	1.58684	0.000187994	1	age_timing_main_model	dk	frontal pole	right
496	timing_scaled	age_timing_int_model	f	fusiformlh	lh	area	47.8388	1.90547e-08	1	age_timing_int_model	dk	fusiform	left
497	s(age_scaled)	age_timing_int_model	f	fusiformlh	lh	area	3.4209	0	1	age_timing_int_model	dk	fusiform	left
498	s(age_scaled):timing_scaled	age_timing_int_model	f	fusiformlh	lh	area	1.14826	5.80343e-05	1	age_timing_int_model	dk	fusiform	left
499	timing_scaled	age_timing_int_model	f	fusiformrh	rh	area	48.7995	2.41279e-07	1	age_timing_int_model	dk	fusiform	right
500	s(age_scaled)	age_timing_int_model	f	fusiformrh	rh	area	3.53493	0	1	age_timing_int_model	dk	fusiform	right
501	s(age_scaled):timing_scaled	age_timing_int_model	f	fusiformrh	rh	area	1.46824	0	1	age_timing_int_model	dk	fusiform	right
502	timing_scaled	age_timing_int_model	f	ifpllh	lh	area	86.3873	6.8104e-07	1	age_timing_int_model	dk	inferior parietal	left
503	s(age_scaled)	age_timing_int_model	f	ifpllh	lh	area	3.51569	0	1	age_timing_int_model	dk	inferior parietal	left
504	s(age_scaled):timing_scaled	age_timing_int_model	f	ifpllh	lh	area	1.26222	1.63946e-06	1	age_timing_int_model	dk	inferior parietal	left
505	timing_scaled	age_timing_int_model	f	ifplrh	rh	area	111.891	3.97652e-08	1	age_timing_int_model	dk	inferior parietal	right
506	s(age_scaled)	age_timing_int_model	f	ifplrh	rh	area	3.48399	0	1	age_timing_int_model	dk	inferior parietal	right
507	s(age_scaled):timing_scaled	age_timing_int_model	f	ifplrh	rh	area	1.24561	1.63318e-06	1	age_timing_int_model	dk	inferior parietal	right
508	timing_scaled	age_timing_int_model	f	iftmlh	lh	area	76.7274	5.39905e-11	1	age_timing_int_model	dk	inferior temporal	left
509	s(age_scaled)	age_timing_int_model	f	iftmlh	lh	area	3.29885	0	1	age_timing_int_model	dk	inferior temporal	left
510	s(age_scaled):timing_scaled	age_timing_int_model	f	iftmlh	lh	area	1.14592	6.77473e-05	1	age_timing_int_model	dk	inferior temporal	left
511	timing_scaled	age_timing_int_model	f	iftmrh	rh	area	63.9982	7.45e-10	1	age_timing_int_model	dk	inferior temporal	right
512	s(age_scaled)	age_timing_int_model	f	iftmrh	rh	area	3.57792	0	1	age_timing_int_model	dk	inferior temporal	right
513	s(age_scaled):timing_scaled	age_timing_int_model	f	iftmrh	rh	area	1.09939	0.000407564	1	age_timing_int_model	dk	inferior temporal	right
514	timing_scaled	age_timing_int_model	f	ihcatelh	lh	area	5.4721	0.104313	0	age_timing_int_model	dk	isthmus cingulate	left
515	s(age_scaled)	age_timing_int_model	f	ihcatelh	lh	area	2.82646	0	1	age_timing_int_model	dk	isthmus cingulate	left
516	s(age_scaled):timing_scaled	age_timing_int_model	f	ihcatelh	lh	area	1.0092	0.00149363	1	age_timing_int_model	dk	isthmus cingulate	left
517	timing_scaled	age_timing_int_model	f	ihcaterh	rh	area	7.73614	0.0193449	1	age_timing_int_model	dk	isthmus cingulate	right
518	s(age_scaled)	age_timing_int_model	f	ihcaterh	rh	area	2.41772	0	1	age_timing_int_model	dk	isthmus cingulate	right
519	s(age_scaled):timing_scaled	age_timing_int_model	f	ihcaterh	rh	area	0.987526	0.00167552	1	age_timing_int_model	dk	isthmus cingulate	right
520	timing_scaled	age_timing_int_model	f	insulalh	lh	area	27.4961	0.000181516	1	age_timing_int_model	dk	insula	left
521	s(age_scaled)	age_timing_int_model	f	insulalh	lh	area	2.47099	0	1	age_timing_int_model	dk	insula	left
522	s(age_scaled):timing_scaled	age_timing_int_model	f	insulalh	lh	area	1.04412	0.000200596	1	age_timing_int_model	dk	insula	left
523	timing_scaled	age_timing_main_model	f	insularh	rh	area	17.002	0.000229316	1	age_timing_main_model	dk	insula	right
524	s(age_scaled)	age_timing_main_model	f	insularh	rh	area	2.0027	1.62159e-05	1	age_timing_main_model	dk	insula	right
525	timing_scaled	age_timing_int_model	f	linguallh	lh	area	19.2048	0.0619492	0	age_timing_int_model	dk	lingual	left
526	s(age_scaled)	age_timing_int_model	f	linguallh	lh	area	3.62116	0	1	age_timing_int_model	dk	lingual	left
527	s(age_scaled):timing_scaled	age_timing_int_model	f	linguallh	lh	area	1.5202	0	1	age_timing_int_model	dk	lingual	left
528	timing_scaled	age_timing_int_model	f	lingualrh	rh	area	22.6233	0.067103	0	age_timing_int_model	dk	lingual	right
529	s(age_scaled)	age_timing_int_model	f	lingualrh	rh	area	3.5969	0	1	age_timing_int_model	dk	lingual	right
530	s(age_scaled):timing_scaled	age_timing_int_model	f	lingualrh	rh	area	1.80954	0	1	age_timing_int_model	dk	lingual	right
531	timing_scaled	age_timing_int_model	f	lobfrlh	lh	area	31.4051	1.73229e-05	1	age_timing_int_model	dk	lateral orbitofrontal	left
532	s(age_scaled)	age_timing_int_model	f	lobfrlh	lh	area	3.11003	0	1	age_timing_int_model	dk	lateral orbitofrontal	left
533	s(age_scaled):timing_scaled	age_timing_int_model	f	lobfrlh	lh	area	1.00303	0.00127495	1	age_timing_int_model	dk	lateral orbitofrontal	left
534	timing_scaled	age_timing_int_model	f	lobfrrh	rh	area	33.3089	5.55037e-05	1	age_timing_int_model	dk	lateral orbitofrontal	right
535	s(age_scaled)	age_timing_int_model	f	lobfrrh	rh	area	2.78825	8.50019e-06	1	age_timing_int_model	dk	lateral orbitofrontal	right
536	s(age_scaled):timing_scaled	age_timing_int_model	f	lobfrrh	rh	area	0.891352	0.00992584	1	age_timing_int_model	dk	lateral orbitofrontal	right
537	timing_scaled	age_timing_int_model	f	locclh	lh	area	42.5499	0.00772671	1	age_timing_int_model	dk	lateral occipital	left
538	s(age_scaled)	age_timing_int_model	f	locclh	lh	area	3.31712	0	1	age_timing_int_model	dk	lateral occipital	left
539	s(age_scaled):timing_scaled	age_timing_int_model	f	locclh	lh	area	1.30459	3.601e-06	1	age_timing_int_model	dk	lateral occipital	left
540	timing_scaled	age_timing_int_model	f	loccrh	rh	area	76.3445	8.48526e-07	1	age_timing_int_model	dk	lateral occipital	right
541	s(age_scaled)	age_timing_int_model	f	loccrh	rh	area	3.39564	0	1	age_timing_int_model	dk	lateral occipital	right
542	s(age_scaled):timing_scaled	age_timing_int_model	f	loccrh	rh	area	1.34626	0	1	age_timing_int_model	dk	lateral occipital	right
543	timing_scaled	age_timing_int_model	f	mdtmlh	lh	area	57.7238	2.25365e-07	1	age_timing_int_model	dk	middle temporal	left
544	s(age_scaled)	age_timing_int_model	f	mdtmlh	lh	area	3.10078	0	1	age_timing_int_model	dk	middle temporal	left
545	s(age_scaled):timing_scaled	age_timing_int_model	f	mdtmlh	lh	area	1.13941	1.4023e-05	1	age_timing_int_model	dk	middle temporal	left
546	timing_scaled	age_timing_int_model	f	mdtmrh	rh	area	68.1016	2.72539e-09	1	age_timing_int_model	dk	middle temporal	right
547	s(age_scaled)	age_timing_int_model	f	mdtmrh	rh	area	3.48467	0	1	age_timing_int_model	dk	middle temporal	right
548	s(age_scaled):timing_scaled	age_timing_int_model	f	mdtmrh	rh	area	1.22355	2.93005e-06	1	age_timing_int_model	dk	middle temporal	right
549	timing_scaled	age_timing_main_model	f	mobfrlh	lh	area	10.9508	0.00863386	1	age_timing_main_model	dk	medial orbitofrontal	left
550	s(age_scaled)	age_timing_main_model	f	mobfrlh	lh	area	2.28644	0.00102905	1	age_timing_main_model	dk	medial orbitofrontal	left
551	timing_scaled	age_timing_int_model	f	mobfrrh	rh	area	21.3282	5.88224e-05	1	age_timing_int_model	dk	medial orbitofrontal	right
552	s(age_scaled)	age_timing_int_model	f	mobfrrh	rh	area	2.62653	5.10377e-05	1	age_timing_int_model	dk	medial orbitofrontal	right
553	s(age_scaled):timing_scaled	age_timing_int_model	f	mobfrrh	rh	area	0.864869	0.0211225	1	age_timing_int_model	dk	medial orbitofrontal	right
554	timing_scaled	age_timing_int_model	f	paracnlh	lh	area	13.46	0.00101923	1	age_timing_int_model	dk	paracentral	left
555	s(age_scaled)	age_timing_int_model	f	paracnlh	lh	area	3.27708	0	1	age_timing_int_model	dk	paracentral	left
556	s(age_scaled):timing_scaled	age_timing_int_model	f	paracnlh	lh	area	1.12907	3.19285e-05	1	age_timing_int_model	dk	paracentral	left
557	timing_scaled	age_timing_int_model	f	paracnrh	rh	area	18.6017	0.000108123	1	age_timing_int_model	dk	paracentral	right
558	s(age_scaled)	age_timing_int_model	f	paracnrh	rh	area	3.71346	0	1	age_timing_int_model	dk	paracentral	right
559	s(age_scaled):timing_scaled	age_timing_int_model	f	paracnrh	rh	area	1.17493	1.03195e-05	1	age_timing_int_model	dk	paracentral	right
560	timing_scaled	age_timing_int_model	f	parahpallh	lh	area	3.39829	0.153103	0	age_timing_int_model	dk	parahippocampal	left
561	s(age_scaled)	age_timing_int_model	f	parahpallh	lh	area	2.94929	0	1	age_timing_int_model	dk	parahippocampal	left
562	s(age_scaled):timing_scaled	age_timing_int_model	f	parahpallh	lh	area	1.19049	0.00113862	1	age_timing_int_model	dk	parahippocampal	left
563	s(age_scaled)	age_model	f	parahpalrh	rh	area	3.00334	0	1	age_model	dk	parahippocampal	right
564	timing_scaled	age_timing_int_model	f	parsobislh	lh	area	9.1973	2.17511e-05	1	age_timing_int_model	dk	pars orbitalis	left
565	s(age_scaled)	age_timing_int_model	f	parsobislh	lh	area	3.16205	0	1	age_timing_int_model	dk	pars orbitalis	left
566	s(age_scaled):timing_scaled	age_timing_int_model	f	parsobislh	lh	area	0.923638	0.00981396	1	age_timing_int_model	dk	pars orbitalis	left
567	timing_scaled	age_timing_int_model	f	parsobisrh	rh	area	8.64988	0.000665282	1	age_timing_int_model	dk	pars orbitalis	right
568	s(age_scaled)	age_timing_int_model	f	parsobisrh	rh	area	2.86994	0	1	age_timing_int_model	dk	pars orbitalis	right
569	s(age_scaled):timing_scaled	age_timing_int_model	f	parsobisrh	rh	area	0.85468	0.0215014	1	age_timing_int_model	dk	pars orbitalis	right
570	timing_scaled	age_timing_int_model	f	parsopclh	lh	area	27.6917	2.14113e-05	1	age_timing_int_model	dk	pars opercularis	left
571	s(age_scaled)	age_timing_int_model	f	parsopclh	lh	area	2.94312	0	1	age_timing_int_model	dk	pars opercularis	left
572	s(age_scaled):timing_scaled	age_timing_int_model	f	parsopclh	lh	area	0.978495	0.00447777	1	age_timing_int_model	dk	pars opercularis	left
573	timing_scaled	age_timing_int_model	f	parsopcrh	rh	area	25.9414	1.04717e-06	1	age_timing_int_model	dk	pars opercularis	right
574	s(age_scaled)	age_timing_int_model	f	parsopcrh	rh	area	3.10749	0	1	age_timing_int_model	dk	pars opercularis	right
575	s(age_scaled):timing_scaled	age_timing_int_model	f	parsopcrh	rh	area	1.0143	0.00127495	1	age_timing_int_model	dk	pars opercularis	right
576	timing_scaled	age_timing_int_model	f	parstgrislh	lh	area	14.168	0.00443607	1	age_timing_int_model	dk	pars triangularis	left
577	s(age_scaled)	age_timing_int_model	f	parstgrislh	lh	area	3.13711	0	1	age_timing_int_model	dk	pars triangularis	left
578	s(age_scaled):timing_scaled	age_timing_int_model	f	parstgrislh	lh	area	1.02239	0.00106938	1	age_timing_int_model	dk	pars triangularis	left
579	timing_scaled	age_timing_int_model	f	parstgrisrh	rh	area	5.73177	0.398553	0	age_timing_int_model	dk	pars triangularis	right
580	s(age_scaled)	age_timing_int_model	f	parstgrisrh	rh	area	2.70244	0	1	age_timing_int_model	dk	pars triangularis	right
581	s(age_scaled):timing_scaled	age_timing_int_model	f	parstgrisrh	rh	area	1.11701	0.000194861	1	age_timing_int_model	dk	pars triangularis	right
582	timing_scaled	age_timing_int_model	f	pclh	lh	area	71.1917	2.41279e-07	1	age_timing_int_model	dk	precuneus	left
583	s(age_scaled)	age_timing_int_model	f	pclh	lh	area	3.56805	0	1	age_timing_int_model	dk	precuneus	left
584	s(age_scaled):timing_scaled	age_timing_int_model	f	pclh	lh	area	1.51879	0	1	age_timing_int_model	dk	precuneus	left
585	timing_scaled	age_timing_int_model	f	pcrh	rh	area	80.3081	2.5977e-09	1	age_timing_int_model	dk	precuneus	right
586	s(age_scaled)	age_timing_int_model	f	pcrh	rh	area	3.60538	0	1	age_timing_int_model	dk	precuneus	right
587	s(age_scaled):timing_scaled	age_timing_int_model	f	pcrh	rh	area	1.35326	0	1	age_timing_int_model	dk	precuneus	right
588	timing_scaled	age_timing_int_model	f	pericclh	lh	area	5.24853	0.360043	0	age_timing_int_model	dk	pericalcarine	left
589	s(age_scaled)	age_timing_int_model	f	pericclh	lh	area	3.40016	0	1	age_timing_int_model	dk	pericalcarine	left
590	s(age_scaled):timing_scaled	age_timing_int_model	f	pericclh	lh	area	1.22871	2.44063e-06	1	age_timing_int_model	dk	pericalcarine	left
591	timing_scaled	age_timing_int_model	f	periccrh	rh	area	6.4449	0.280582	0	age_timing_int_model	dk	pericalcarine	right
592	s(age_scaled)	age_timing_int_model	f	periccrh	rh	area	3.05168	0	1	age_timing_int_model	dk	pericalcarine	right
593	s(age_scaled):timing_scaled	age_timing_int_model	f	periccrh	rh	area	1.17613	8.62838e-06	1	age_timing_int_model	dk	pericalcarine	right
594	timing_scaled	age_timing_int_model	f	postcnlh	lh	area	60.8331	1.12039e-06	1	age_timing_int_model	dk	postcentral	left
595	s(age_scaled)	age_timing_int_model	f	postcnlh	lh	area	3.30572	0	1	age_timing_int_model	dk	postcentral	left
596	s(age_scaled):timing_scaled	age_timing_int_model	f	postcnlh	lh	area	1.19033	2.39028e-05	1	age_timing_int_model	dk	postcentral	left
597	timing_scaled	age_timing_int_model	f	postcnrh	rh	area	61.8725	6.8104e-07	1	age_timing_int_model	dk	postcentral	right
598	s(age_scaled)	age_timing_int_model	f	postcnrh	rh	area	3.40934	0	1	age_timing_int_model	dk	postcentral	right
599	s(age_scaled):timing_scaled	age_timing_int_model	f	postcnrh	rh	area	1.12528	4.38162e-05	1	age_timing_int_model	dk	postcentral	right
600	timing_scaled	age_timing_int_model	f	precnlh	lh	area	62.4904	1.90751e-06	1	age_timing_int_model	dk	precentral	left
601	s(age_scaled)	age_timing_int_model	f	precnlh	lh	area	3.04319	0	1	age_timing_int_model	dk	precentral	left
602	s(age_scaled):timing_scaled	age_timing_int_model	f	precnlh	lh	area	1.06981	0.000216935	1	age_timing_int_model	dk	precentral	left
603	timing_scaled	age_timing_int_model	f	precnrh	rh	area	52.9076	3.16776e-05	1	age_timing_int_model	dk	precentral	right
604	s(age_scaled)	age_timing_int_model	f	precnrh	rh	area	3.03479	0	1	age_timing_int_model	dk	precentral	right
605	s(age_scaled):timing_scaled	age_timing_int_model	f	precnrh	rh	area	0.93393	0.0060084	1	age_timing_int_model	dk	precentral	right
606	timing_scaled	age_timing_int_model	f	ptcatelh	lh	area	13.157	0.000798853	1	age_timing_int_model	dk	posterior cingulate	left
607	s(age_scaled)	age_timing_int_model	f	ptcatelh	lh	area	3.31139	0	1	age_timing_int_model	dk	posterior cingulate	left
608	s(age_scaled):timing_scaled	age_timing_int_model	f	ptcatelh	lh	area	1.05522	0.000534004	1	age_timing_int_model	dk	posterior cingulate	left
609	timing_scaled	age_timing_int_model	f	ptcaterh	rh	area	16.4716	0.0001378	1	age_timing_int_model	dk	posterior cingulate	right
610	s(age_scaled)	age_timing_int_model	f	ptcaterh	rh	area	3.21759	0	1	age_timing_int_model	dk	posterior cingulate	right
611	s(age_scaled):timing_scaled	age_timing_int_model	f	ptcaterh	rh	area	1.19752	1.54925e-05	1	age_timing_int_model	dk	posterior cingulate	right
612	timing_scaled	age_timing_main_model	f	rracatelh	lh	area	13.5109	2.82641e-05	1	age_timing_main_model	dk	rostral anterior cingulate	left
613	s(age_scaled)	age_timing_main_model	f	rracatelh	lh	area	2.59142	0	1	age_timing_main_model	dk	rostral anterior cingulate	left
614	timing_scaled	age_timing_main_model	f	rracaterh	rh	area	7.48715	0.00227869	1	age_timing_main_model	dk	rostral anterior cingulate	right
615	s(age_scaled)	age_timing_main_model	f	rracaterh	rh	area	2.668	0	1	age_timing_main_model	dk	rostral anterior cingulate	right
616	timing_scaled	age_timing_int_model	f	rrmdfrlh	lh	area	76.676	8.77005e-05	1	age_timing_int_model	dk	rostral middle frontal	left
617	s(age_scaled)	age_timing_int_model	f	rrmdfrlh	lh	area	3.25472	0	1	age_timing_int_model	dk	rostral middle frontal	left
618	s(age_scaled):timing_scaled	age_timing_int_model	f	rrmdfrlh	lh	area	1.14568	1.4023e-05	1	age_timing_int_model	dk	rostral middle frontal	left
619	timing_scaled	age_timing_int_model	f	rrmdfrrh	rh	area	62.9366	0.00387315	1	age_timing_int_model	dk	rostral middle frontal	right
620	s(age_scaled)	age_timing_int_model	f	rrmdfrrh	rh	area	3.08213	0	1	age_timing_int_model	dk	rostral middle frontal	right
621	s(age_scaled):timing_scaled	age_timing_int_model	f	rrmdfrrh	rh	area	1.12239	3.10548e-05	1	age_timing_int_model	dk	rostral middle frontal	right
622	timing_scaled	age_timing_int_model	f	smlh	lh	area	69.1151	2.87425e-05	1	age_timing_int_model	dk	supramarginal	left
623	s(age_scaled)	age_timing_int_model	f	smlh	lh	area	3.1437	0	1	age_timing_int_model	dk	supramarginal	left
624	s(age_scaled):timing_scaled	age_timing_int_model	f	smlh	lh	area	1.05518	0.000620508	1	age_timing_int_model	dk	supramarginal	left
625	timing_scaled	age_timing_int_model	f	smrh	rh	area	60.1369	1.93412e-05	1	age_timing_int_model	dk	supramarginal	right
626	s(age_scaled)	age_timing_int_model	f	smrh	rh	area	2.82866	0	1	age_timing_int_model	dk	supramarginal	right
627	s(age_scaled):timing_scaled	age_timing_int_model	f	smrh	rh	area	1.00698	0.00114204	1	age_timing_int_model	dk	supramarginal	right
628	timing_scaled	age_timing_int_model	f	sufrlh	lh	area	108.227	1.93605e-06	1	age_timing_int_model	dk	superior frontal	left
629	s(age_scaled)	age_timing_int_model	f	sufrlh	lh	area	3.3313	0	1	age_timing_int_model	dk	superior frontal	left
630	s(age_scaled):timing_scaled	age_timing_int_model	f	sufrlh	lh	area	1.17376	3.70865e-06	1	age_timing_int_model	dk	superior frontal	left
631	timing_scaled	age_timing_int_model	f	sufrrh	rh	area	113.931	8.48526e-07	1	age_timing_int_model	dk	superior frontal	right
632	s(age_scaled)	age_timing_int_model	f	sufrrh	rh	area	3.08399	0	1	age_timing_int_model	dk	superior frontal	right
633	s(age_scaled):timing_scaled	age_timing_int_model	f	sufrrh	rh	area	1.04708	0.000446074	1	age_timing_int_model	dk	superior frontal	right
634	timing_scaled	age_timing_int_model	f	supllh	lh	area	92.8245	1.90751e-06	1	age_timing_int_model	dk	superior parietal	left
635	s(age_scaled)	age_timing_int_model	f	supllh	lh	area	3.17615	0	1	age_timing_int_model	dk	superior parietal	left
636	s(age_scaled):timing_scaled	age_timing_int_model	f	supllh	lh	area	1.13062	0.000206722	1	age_timing_int_model	dk	superior parietal	left
637	timing_scaled	age_timing_int_model	f	suplrh	rh	area	93.7851	8.48526e-07	1	age_timing_int_model	dk	superior parietal	right
638	s(age_scaled)	age_timing_int_model	f	suplrh	rh	area	3.06061	0	1	age_timing_int_model	dk	superior parietal	right
639	s(age_scaled):timing_scaled	age_timing_int_model	f	suplrh	rh	area	1.07444	0.000200596	1	age_timing_int_model	dk	superior parietal	right
640	timing_scaled	age_timing_int_model	f	sutmlh	lh	area	48.2296	5.88224e-05	1	age_timing_int_model	dk	superior temporal	left
641	s(age_scaled)	age_timing_int_model	f	sutmlh	lh	area	3.41827	0	1	age_timing_int_model	dk	superior temporal	left
642	s(age_scaled):timing_scaled	age_timing_int_model	f	sutmlh	lh	area	1.25033	0	1	age_timing_int_model	dk	superior temporal	left
643	timing_scaled	age_timing_int_model	f	sutmrh	rh	area	42.3562	5.88224e-05	1	age_timing_int_model	dk	superior temporal	right
644	s(age_scaled)	age_timing_int_model	f	sutmrh	rh	area	3.51602	0	1	age_timing_int_model	dk	superior temporal	right
645	s(age_scaled):timing_scaled	age_timing_int_model	f	sutmrh	rh	area	1.26693	1.63318e-06	1	age_timing_int_model	dk	superior temporal	right
646	timing_scaled	age_timing_int_model	f	tmpolelh	lh	area	2.39287	0.0416649	1	age_timing_int_model	dk	temporal pole	left
647	s(age_scaled)	age_timing_int_model	f	tmpolelh	lh	area	1.24035	0.0941276	0	age_timing_int_model	dk	temporal pole	left
648	s(age_scaled):timing_scaled	age_timing_int_model	f	tmpolelh	lh	area	4.27485e-05	0.423982	0	age_timing_int_model	dk	temporal pole	left
649	s(age_scaled)	age_model	f	tmpolerh	rh	area	2.25517	0.000285304	1	age_model	dk	temporal pole	right
650	timing_scaled	age_timing_int_model	f	trvtmlh	lh	area	3.14466	0.0439	1	age_timing_int_model	dk	transverse temporal	left
651	s(age_scaled)	age_timing_int_model	f	trvtmlh	lh	area	2.94488	0	1	age_timing_int_model	dk	transverse temporal	left
652	s(age_scaled):timing_scaled	age_timing_int_model	f	trvtmlh	lh	area	0.976449	0.00246328	1	age_timing_int_model	dk	transverse temporal	left
653	timing_scaled	age_timing_int_model	f	trvtmrh	rh	area	3.72353	0.000832083	1	age_timing_int_model	dk	transverse temporal	right
654	s(age_scaled)	age_timing_int_model	f	trvtmrh	rh	area	3.00151	0	1	age_timing_int_model	dk	transverse temporal	right
655	s(age_scaled):timing_scaled	age_timing_int_model	f	trvtmrh	rh	area	1.08607	0.000109629	1	age_timing_int_model	dk	transverse temporal	right
656	timing_scaled	age_timing_int_model	m	banksstslh	lh	area	6.26963	0.212308	0	age_timing_int_model	dk	bankssts	left
657	s(age_scaled)	age_timing_int_model	m	banksstslh	lh	area	2.48209	0	1	age_timing_int_model	dk	bankssts	left
658	s(age_scaled):timing_scaled	age_timing_int_model	m	banksstslh	lh	area	1.00966	0.0070812	1	age_timing_int_model	dk	bankssts	left
659	timing_scaled	age_timing_int_model	m	banksstsrh	rh	area	8.16542	0.0376375	1	age_timing_int_model	dk	bankssts	right
660	s(age_scaled)	age_timing_int_model	m	banksstsrh	rh	area	2.56479	0	1	age_timing_int_model	dk	bankssts	right
661	s(age_scaled):timing_scaled	age_timing_int_model	m	banksstsrh	rh	area	0.977065	0.0143419	1	age_timing_int_model	dk	bankssts	right
662	s(age_scaled)	age_model	m	cdacatelh	lh	area	2.75542	0	1	age_model	dk	caudal anterior cingulate	left
663	s(age_scaled)	age_model	m	cdacaterh	rh	area	2.76407	0	1	age_model	dk	caudal anterior cingulate	right
664	timing_scaled	age_timing_int_model	m	cdmdfrlh	lh	area	26.6019	0.00806224	1	age_timing_int_model	dk	caudal middle frontal	left
665	s(age_scaled)	age_timing_int_model	m	cdmdfrlh	lh	area	2.4395	6.82351e-07	1	age_timing_int_model	dk	caudal middle frontal	left
666	s(age_scaled):timing_scaled	age_timing_int_model	m	cdmdfrlh	lh	area	0.875665	0.0379518	1	age_timing_int_model	dk	caudal middle frontal	left
667	timing_scaled	age_timing_int_model	m	cdmdfrrh	rh	area	37.3289	0.00143088	1	age_timing_int_model	dk	caudal middle frontal	right
668	s(age_scaled)	age_timing_int_model	m	cdmdfrrh	rh	area	2.2733	0.00184255	1	age_timing_int_model	dk	caudal middle frontal	right
669	s(age_scaled):timing_scaled	age_timing_int_model	m	cdmdfrrh	rh	area	0.825679	0.0507672	0	age_timing_int_model	dk	caudal middle frontal	right
670	timing_scaled	age_timing_int_model	m	cuneuslh	lh	area	5.10626	0.294827	0	age_timing_int_model	dk	cuneus	left
671	s(age_scaled)	age_timing_int_model	m	cuneuslh	lh	area	0.000245001	0.355625	0	age_timing_int_model	dk	cuneus	left
672	s(age_scaled):timing_scaled	age_timing_int_model	m	cuneuslh	lh	area	0.721973	0.143687	0	age_timing_int_model	dk	cuneus	left
673	timing_scaled	age_timing_int_model	m	cuneusrh	rh	area	7.24536	0.336593	0	age_timing_int_model	dk	cuneus	right
674	s(age_scaled)	age_timing_int_model	m	cuneusrh	rh	area	1.6544e-05	0.955579	0	age_timing_int_model	dk	cuneus	right
675	s(age_scaled):timing_scaled	age_timing_int_model	m	cuneusrh	rh	area	1.7878	0.0507672	0	age_timing_int_model	dk	cuneus	right
676	s(age_scaled)	age_model	m	ehinallh	lh	area	1.8543	0	1	age_model	dk	entorhinal	left
677	s(age_scaled)	age_model	m	ehinalrh	rh	area	1.14862	0.00836217	1	age_model	dk	entorhinal	right
678	s(age_scaled)	age_model	m	frpolelh	lh	area	1.43988	0.0270872	1	age_model	dk	frontal pole	left
679	timing_scaled	age_timing_main_model	m	frpolerh	rh	area	2.56993	0.0168665	1	age_timing_main_model	dk	frontal pole	right
680	s(age_scaled)	age_timing_main_model	m	frpolerh	rh	area	0.306911	0.257601	0	age_timing_main_model	dk	frontal pole	right
681	timing_scaled	age_timing_int_model	m	fusiformlh	lh	area	23.8869	0.00806224	1	age_timing_int_model	dk	fusiform	left
682	s(age_scaled)	age_timing_int_model	m	fusiformlh	lh	area	2.93185	0	1	age_timing_int_model	dk	fusiform	left
683	s(age_scaled):timing_scaled	age_timing_int_model	m	fusiformlh	lh	area	0.957211	0.0399746	1	age_timing_int_model	dk	fusiform	left
684	timing_scaled	age_timing_int_model	m	fusiformrh	rh	area	14.2814	0.19351	0	age_timing_int_model	dk	fusiform	right
685	s(age_scaled)	age_timing_int_model	m	fusiformrh	rh	area	2.83023	0	1	age_timing_int_model	dk	fusiform	right
686	s(age_scaled):timing_scaled	age_timing_int_model	m	fusiformrh	rh	area	1.64743	0.0281126	1	age_timing_int_model	dk	fusiform	right
687	timing_scaled	age_timing_int_model	m	ifpllh	lh	area	27.1079	0.123175	0	age_timing_int_model	dk	inferior parietal	left
688	s(age_scaled)	age_timing_int_model	m	ifpllh	lh	area	3.01066	0	1	age_timing_int_model	dk	inferior parietal	left
689	s(age_scaled):timing_scaled	age_timing_int_model	m	ifpllh	lh	area	1.12434	0.00411725	1	age_timing_int_model	dk	inferior parietal	left
690	timing_scaled	age_timing_int_model	m	ifplrh	rh	area	24.3464	0.233187	0	age_timing_int_model	dk	inferior parietal	right
691	s(age_scaled)	age_timing_int_model	m	ifplrh	rh	area	2.76753	0	1	age_timing_int_model	dk	inferior parietal	right
692	s(age_scaled):timing_scaled	age_timing_int_model	m	ifplrh	rh	area	1.01269	0.0070812	1	age_timing_int_model	dk	inferior parietal	right
693	timing_scaled	age_timing_int_model	m	iftmlh	lh	area	36.0424	0.00189311	1	age_timing_int_model	dk	inferior temporal	left
694	s(age_scaled)	age_timing_int_model	m	iftmlh	lh	area	2.82581	0	1	age_timing_int_model	dk	inferior temporal	left
695	s(age_scaled):timing_scaled	age_timing_int_model	m	iftmlh	lh	area	1.10027	0.0070812	1	age_timing_int_model	dk	inferior temporal	left
696	timing_scaled	age_timing_int_model	m	iftmrh	rh	area	37.3942	0.0125866	1	age_timing_int_model	dk	inferior temporal	right
697	s(age_scaled)	age_timing_int_model	m	iftmrh	rh	area	2.88212	0	1	age_timing_int_model	dk	inferior temporal	right
698	s(age_scaled):timing_scaled	age_timing_int_model	m	iftmrh	rh	area	1.87704	0.00111955	1	age_timing_int_model	dk	inferior temporal	right
699	s(age_scaled)	age_model	m	ihcatelh	lh	area	1.4569	0.00081292	1	age_model	dk	isthmus cingulate	left
700	s(age_scaled)	age_model	m	ihcaterh	rh	area	0.457543	0.200781	0	age_model	dk	isthmus cingulate	right
701	s(age_scaled)	age_model	m	insulalh	lh	area	2.52397	0	1	age_model	dk	insula	left
702	s(age_scaled)	age_model	m	insularh	rh	area	2.18336	0	1	age_model	dk	insula	right
703	timing_scaled	age_timing_int_model	m	linguallh	lh	area	7.65523	0.401488	0	age_timing_int_model	dk	lingual	left
704	s(age_scaled)	age_timing_int_model	m	linguallh	lh	area	2.86102	1.07824e-06	1	age_timing_int_model	dk	lingual	left
705	s(age_scaled):timing_scaled	age_timing_int_model	m	linguallh	lh	area	0.245872	0.325515	0	age_timing_int_model	dk	lingual	left
706	timing_scaled	age_timing_int_model	m	lingualrh	rh	area	22.6266	0.401488	0	age_timing_int_model	dk	lingual	right
707	s(age_scaled)	age_timing_int_model	m	lingualrh	rh	area	2.70563	0	1	age_timing_int_model	dk	lingual	right
708	s(age_scaled):timing_scaled	age_timing_int_model	m	lingualrh	rh	area	2.86927	0.00221088	1	age_timing_int_model	dk	lingual	right
709	timing_scaled	age_timing_int_model	m	lobfrlh	lh	area	25.0519	0.00143384	1	age_timing_int_model	dk	lateral orbitofrontal	left
710	s(age_scaled)	age_timing_int_model	m	lobfrlh	lh	area	2.9799	0	1	age_timing_int_model	dk	lateral orbitofrontal	left
711	s(age_scaled):timing_scaled	age_timing_int_model	m	lobfrlh	lh	area	0.966863	0.0168367	1	age_timing_int_model	dk	lateral orbitofrontal	left
712	timing_scaled	age_timing_int_model	m	lobfrrh	rh	area	20.1842	0.0193002	1	age_timing_int_model	dk	lateral orbitofrontal	right
713	s(age_scaled)	age_timing_int_model	m	lobfrrh	rh	area	2.51364	0	1	age_timing_int_model	dk	lateral orbitofrontal	right
714	s(age_scaled):timing_scaled	age_timing_int_model	m	lobfrrh	rh	area	0.875805	0.0290303	1	age_timing_int_model	dk	lateral orbitofrontal	right
715	timing_scaled	age_timing_int_model	m	locclh	lh	area	43.0501	0.0488361	1	age_timing_int_model	dk	lateral occipital	left
716	s(age_scaled)	age_timing_int_model	m	locclh	lh	area	2.78097	1.06988e-05	1	age_timing_int_model	dk	lateral occipital	left
717	s(age_scaled):timing_scaled	age_timing_int_model	m	locclh	lh	area	1.9865	0.00221088	1	age_timing_int_model	dk	lateral occipital	left
718	timing_scaled	age_timing_int_model	m	loccrh	rh	area	31.7905	0.100181	0	age_timing_int_model	dk	lateral occipital	right
719	s(age_scaled)	age_timing_int_model	m	loccrh	rh	area	2.06587	1.39682e-05	1	age_timing_int_model	dk	lateral occipital	right
720	s(age_scaled):timing_scaled	age_timing_int_model	m	loccrh	rh	area	1.61693	0.0208082	1	age_timing_int_model	dk	lateral occipital	right
721	timing_scaled	age_timing_int_model	m	mdtmlh	lh	area	31.3932	0.00434514	1	age_timing_int_model	dk	middle temporal	left
722	s(age_scaled)	age_timing_int_model	m	mdtmlh	lh	area	2.9275	0	1	age_timing_int_model	dk	middle temporal	left
723	s(age_scaled):timing_scaled	age_timing_int_model	m	mdtmlh	lh	area	0.956105	0.0290303	1	age_timing_int_model	dk	middle temporal	left
724	timing_scaled	age_timing_int_model	m	mdtmrh	rh	area	32.9545	0.00424268	1	age_timing_int_model	dk	middle temporal	right
725	s(age_scaled)	age_timing_int_model	m	mdtmrh	rh	area	3.09263	0	1	age_timing_int_model	dk	middle temporal	right
726	s(age_scaled):timing_scaled	age_timing_int_model	m	mdtmrh	rh	area	0.979206	0.0222827	1	age_timing_int_model	dk	middle temporal	right
727	s(age_scaled)	age_model	m	mobfrlh	lh	area	1.91847	0	1	age_model	dk	medial orbitofrontal	left
728	timing_scaled	age_timing_main_model	m	mobfrrh	rh	area	9.60615	0.0577561	0	age_timing_main_model	dk	medial orbitofrontal	right
729	s(age_scaled)	age_timing_main_model	m	mobfrrh	rh	area	1.78713	0.00501245	1	age_timing_main_model	dk	medial orbitofrontal	right
730	timing_scaled	age_timing_main_model	m	paracnlh	lh	area	8.89476	0.0312178	1	age_timing_main_model	dk	paracentral	left
731	s(age_scaled)	age_timing_main_model	m	paracnlh	lh	area	2.65422	0	1	age_timing_main_model	dk	paracentral	left
732	s(age_scaled)	age_model	m	paracnrh	rh	area	2.24986	1.38261e-05	1	age_model	dk	paracentral	right
733	s(age_scaled)	age_model	m	parahpallh	lh	area	2.2671	0	1	age_model	dk	parahippocampal	left
734	s(age_scaled)	age_model	m	parahpalrh	rh	area	2.37805	0	1	age_model	dk	parahippocampal	right
735	timing_scaled	age_timing_int_model	m	parsobislh	lh	area	6.50798	0.00806224	1	age_timing_int_model	dk	pars orbitalis	left
736	s(age_scaled)	age_timing_int_model	m	parsobislh	lh	area	2.73796	0	1	age_timing_int_model	dk	pars orbitalis	left
737	s(age_scaled):timing_scaled	age_timing_int_model	m	parsobislh	lh	area	0.995815	0.0143419	1	age_timing_int_model	dk	pars orbitalis	left
738	timing_scaled	age_timing_int_model	m	parsobisrh	rh	area	4.37955	0.125071	0	age_timing_int_model	dk	pars orbitalis	right
739	s(age_scaled)	age_timing_int_model	m	parsobisrh	rh	area	2.8159	0	1	age_timing_int_model	dk	pars orbitalis	right
740	s(age_scaled):timing_scaled	age_timing_int_model	m	parsobisrh	rh	area	0.910341	0.0338087	1	age_timing_int_model	dk	pars orbitalis	right
741	timing_scaled	age_timing_int_model	m	parsopclh	lh	area	15.177	0.0482707	1	age_timing_int_model	dk	pars opercularis	left
742	s(age_scaled)	age_timing_int_model	m	parsopclh	lh	area	2.6441	3.04325e-06	1	age_timing_int_model	dk	pars opercularis	left
743	s(age_scaled):timing_scaled	age_timing_int_model	m	parsopclh	lh	area	1.0677	0.0290303	1	age_timing_int_model	dk	pars opercularis	left
744	timing_scaled	age_timing_main_model	m	parsopcrh	rh	area	9.04532	0.127509	0	age_timing_main_model	dk	pars opercularis	right
745	s(age_scaled)	age_timing_main_model	m	parsopcrh	rh	area	2.70271	0.00660863	1	age_timing_main_model	dk	pars opercularis	right
746	timing_scaled	age_timing_int_model	m	parstgrislh	lh	area	5.94167	0.294827	0	age_timing_int_model	dk	pars triangularis	left
747	s(age_scaled)	age_timing_int_model	m	parstgrislh	lh	area	3.02999	0	1	age_timing_int_model	dk	pars triangularis	left
748	s(age_scaled):timing_scaled	age_timing_int_model	m	parstgrislh	lh	area	0.970508	0.0338087	1	age_timing_int_model	dk	pars triangularis	left
749	s(age_scaled)	age_model	m	parstgrisrh	rh	area	2.83413	5.21839e-06	1	age_model	dk	pars triangularis	right
750	timing_scaled	age_timing_int_model	m	pclh	lh	area	40.3354	0.00143384	1	age_timing_int_model	dk	precuneus	left
751	s(age_scaled)	age_timing_int_model	m	pclh	lh	area	3.11321	0	1	age_timing_int_model	dk	precuneus	left
752	s(age_scaled):timing_scaled	age_timing_int_model	m	pclh	lh	area	0.923487	0.0296693	1	age_timing_int_model	dk	precuneus	left
753	timing_scaled	age_timing_int_model	m	pcrh	rh	area	42.266	0.00143384	1	age_timing_int_model	dk	precuneus	right
754	s(age_scaled)	age_timing_int_model	m	pcrh	rh	area	2.94854	0	1	age_timing_int_model	dk	precuneus	right
755	s(age_scaled):timing_scaled	age_timing_int_model	m	pcrh	rh	area	0.6698	0.143687	0	age_timing_int_model	dk	precuneus	right
756	s(age_scaled)	age_model	m	pericclh	lh	area	2.20672	0	1	age_model	dk	pericalcarine	left
757	timing_scaled	age_timing_int_model	m	periccrh	rh	area	1.03215	0.94967	0	age_timing_int_model	dk	pericalcarine	right
758	s(age_scaled)	age_timing_int_model	m	periccrh	rh	area	2.32116	0	1	age_timing_int_model	dk	pericalcarine	right
759	s(age_scaled):timing_scaled	age_timing_int_model	m	periccrh	rh	area	2.15937	0.0222827	1	age_timing_int_model	dk	pericalcarine	right
760	timing_scaled	age_timing_int_model	m	postcnlh	lh	area	44.2709	0.00143384	1	age_timing_int_model	dk	postcentral	left
761	s(age_scaled)	age_timing_int_model	m	postcnlh	lh	area	2.58245	0	1	age_timing_int_model	dk	postcentral	left
762	s(age_scaled):timing_scaled	age_timing_int_model	m	postcnlh	lh	area	1.05298	0.0070812	1	age_timing_int_model	dk	postcentral	left
763	timing_scaled	age_timing_main_model	m	postcnrh	rh	area	29.9432	0.012997	1	age_timing_main_model	dk	postcentral	right
764	s(age_scaled)	age_timing_main_model	m	postcnrh	rh	area	2.21292	0	1	age_timing_main_model	dk	postcentral	right
765	timing_scaled	age_timing_main_model	m	precnlh	lh	area	36.1802	0.00594573	1	age_timing_main_model	dk	precentral	left
766	s(age_scaled)	age_timing_main_model	m	precnlh	lh	area	2.39604	0	1	age_timing_main_model	dk	precentral	left
767	timing_scaled	age_timing_main_model	m	precnrh	rh	area	31.3177	0.013473	1	age_timing_main_model	dk	precentral	right
768	s(age_scaled)	age_timing_main_model	m	precnrh	rh	area	1.83049	3.09127e-06	1	age_timing_main_model	dk	precentral	right
769	s(age_scaled)	age_model	m	ptcatelh	lh	area	2.93635	0	1	age_model	dk	posterior cingulate	left
770	s(age_scaled)	age_model	m	ptcaterh	rh	area	2.66151	0	1	age_model	dk	posterior cingulate	right
771	timing_scaled	age_timing_main_model	m	rracatelh	lh	area	9.32228	0.012997	1	age_timing_main_model	dk	rostral anterior cingulate	left
772	s(age_scaled)	age_timing_main_model	m	rracatelh	lh	area	2.17272	0	1	age_timing_main_model	dk	rostral anterior cingulate	left
773	s(age_scaled)	age_model	m	rracaterh	rh	area	2.60388	0	1	age_model	dk	rostral anterior cingulate	right
774	timing_scaled	age_timing_int_model	m	rrmdfrlh	lh	area	22.7677	0.21835	0	age_timing_int_model	dk	rostral middle frontal	left
775	s(age_scaled)	age_timing_int_model	m	rrmdfrlh	lh	area	2.93123	0	1	age_timing_int_model	dk	rostral middle frontal	left
776	s(age_scaled):timing_scaled	age_timing_int_model	m	rrmdfrlh	lh	area	0.876512	0.0403167	1	age_timing_int_model	dk	rostral middle frontal	left
777	timing_scaled	age_timing_int_model	m	rrmdfrrh	rh	area	44.0016	0.0477686	1	age_timing_int_model	dk	rostral middle frontal	right
778	s(age_scaled)	age_timing_int_model	m	rrmdfrrh	rh	area	2.94271	0	1	age_timing_int_model	dk	rostral middle frontal	right
779	s(age_scaled):timing_scaled	age_timing_int_model	m	rrmdfrrh	rh	area	1.08275	0.00221088	1	age_timing_int_model	dk	rostral middle frontal	right
780	timing_scaled	age_timing_int_model	m	smlh	lh	area	36.6537	0.0477686	1	age_timing_int_model	dk	supramarginal	left
781	s(age_scaled)	age_timing_int_model	m	smlh	lh	area	2.48754	0	1	age_timing_int_model	dk	supramarginal	left
782	s(age_scaled):timing_scaled	age_timing_int_model	m	smlh	lh	area	0.740262	0.0935636	0	age_timing_int_model	dk	supramarginal	left
783	timing_scaled	age_timing_main_model	m	smrh	rh	area	23.1724	0.127509	0	age_timing_main_model	dk	supramarginal	right
784	s(age_scaled)	age_timing_main_model	m	smrh	rh	area	2.04743	0	1	age_timing_main_model	dk	supramarginal	right
785	timing_scaled	age_timing_int_model	m	sufrlh	lh	area	64.4596	0.00688208	1	age_timing_int_model	dk	superior frontal	left
786	s(age_scaled)	age_timing_int_model	m	sufrlh	lh	area	2.98201	0	1	age_timing_int_model	dk	superior frontal	left
787	s(age_scaled):timing_scaled	age_timing_int_model	m	sufrlh	lh	area	0.934144	0.0290303	1	age_timing_int_model	dk	superior frontal	left
788	timing_scaled	age_timing_int_model	m	sufrrh	rh	area	64.5035	0.0073289	1	age_timing_int_model	dk	superior frontal	right
789	s(age_scaled)	age_timing_int_model	m	sufrrh	rh	area	2.99975	0	1	age_timing_int_model	dk	superior frontal	right
790	s(age_scaled):timing_scaled	age_timing_int_model	m	sufrrh	rh	area	0.945368	0.0206463	1	age_timing_int_model	dk	superior frontal	right
791	timing_scaled	age_timing_int_model	m	supllh	lh	area	49.6172	0.00806224	1	age_timing_int_model	dk	superior parietal	left
792	s(age_scaled)	age_timing_int_model	m	supllh	lh	area	2.63831	0	1	age_timing_int_model	dk	superior parietal	left
793	s(age_scaled):timing_scaled	age_timing_int_model	m	supllh	lh	area	0.892305	0.0403167	1	age_timing_int_model	dk	superior parietal	left
794	s(age_scaled)	age_model	m	suplrh	rh	area	2.49882	0	1	age_model	dk	superior parietal	right
795	timing_scaled	age_timing_int_model	m	sutmlh	lh	area	14.2272	0.285676	0	age_timing_int_model	dk	superior temporal	left
796	s(age_scaled)	age_timing_int_model	m	sutmlh	lh	area	2.73826	2.94861e-06	1	age_timing_int_model	dk	superior temporal	left
797	s(age_scaled):timing_scaled	age_timing_int_model	m	sutmlh	lh	area	1.07751	0.0070812	1	age_timing_int_model	dk	superior temporal	left
798	timing_scaled	age_timing_int_model	m	sutmrh	rh	area	18.5452	0.167204	0	age_timing_int_model	dk	superior temporal	right
799	s(age_scaled)	age_timing_int_model	m	sutmrh	rh	area	2.87556	0	1	age_timing_int_model	dk	superior temporal	right
800	s(age_scaled):timing_scaled	age_timing_int_model	m	sutmrh	rh	area	1.50653	0.0130066	1	age_timing_int_model	dk	superior temporal	right
801	s(age_scaled)	age_model	m	tmpolelh	lh	area	1.0845	0.0243396	1	age_model	dk	temporal pole	left
802	s(age_scaled)	age_model	m	tmpolerh	rh	area	1.45503	0.000150327	1	age_model	dk	temporal pole	right
803	s(age_scaled)	age_model	m	trvtmlh	lh	area	0.668175	0.195844	0	age_model	dk	transverse temporal	left
804	s(age_scaled)	age_model	m	trvtmrh	rh	area	2.03297	1.37007e-06	1	age_model	dk	transverse temporal	right

## Sheet: tempo models - all effects
	rowname	model	sex	region	hemisphere	metric	est.or.edf	fdr.corrected.pval	sig	overall_best_tempo_model	atlas	region.name	hemi	ggseg.region
1	tempo_scaled	age_tempo_main_model	f	3rdventricle	NA	vol	-9.46453	0.0945609	0	age_tempo_main_model	aseg	3rd ventricle	midline	3rd-ventricle
2	s(age_scaled)	age_tempo_main_model	f	3rdventricle	NA	vol	3.52677	0	1	age_tempo_main_model	aseg	3rd ventricle	midline	3rd-ventricle
3	s(age_scaled)	age_model	f	4thventricle	NA	vol	3.09268	0	1	age_model	aseg	4th ventricle	midline	4th-ventricle
4	s(age_scaled)	age_model	f	aal	NA	vol	2.58253	0	1	age_model	aseg	accumbens area	left	left-accumbens-area
5	s(age_scaled)	age_model	f	aar	NA	vol	2.80412	0	1	age_model	aseg	accumbens area	right	right-accumbens-area
6	tempo_scaled	age_tempo_main_model	f	amygdalalh	lh	vol	10.1706	0.0526121	0	age_tempo_main_model	aseg	amygdala	left	left-amygdala
7	s(age_scaled)	age_tempo_main_model	f	amygdalalh	lh	vol	2.68629	0	1	age_tempo_main_model	aseg	amygdala	left	left-amygdala
8	tempo_scaled	age_tempo_int_model	f	amygdalarh	rh	vol	9.24638	0.0738821	0	age_tempo_int_model	aseg	amygdala	right	right-amygdala
9	s(age_scaled)	age_tempo_int_model	f	amygdalarh	rh	vol	2.98641	0	1	age_tempo_int_model	aseg	amygdala	right	right-amygdala
10	s(age_scaled):tempo_scaled	age_tempo_int_model	f	amygdalarh	rh	vol	3.14593e-05	0.937425	0	age_tempo_int_model	aseg	amygdala	right	right-amygdala
11	tempo_scaled	age_tempo_int_model	f	bstem	NA	vol	40.8085	0.356452	0	age_tempo_int_model	aseg	brain stem	midline	brain-stem
12	s(age_scaled)	age_tempo_int_model	f	bstem	NA	vol	4.51396	0	1	age_tempo_int_model	aseg	brain stem	midline	brain-stem
13	s(age_scaled):tempo_scaled	age_tempo_int_model	f	bstem	NA	vol	0.899299	0.320396	0	age_tempo_int_model	aseg	brain stem	midline	brain-stem
14	tempo_scaled	age_tempo_main_model	f	caudatelh	lh	vol	15.7936	0.130137	0	age_tempo_main_model	aseg	caudate	left	left-caudate
15	s(age_scaled)	age_tempo_main_model	f	caudatelh	lh	vol	3.21114	0	1	age_tempo_main_model	aseg	caudate	left	left-caudate
16	tempo_scaled	age_tempo_int_model	f	caudaterh	rh	vol	17.5831	0.117165	0	age_tempo_int_model	aseg	caudate	right	right-caudate
17	s(age_scaled)	age_tempo_int_model	f	caudaterh	rh	vol	3.2311	0	1	age_tempo_int_model	aseg	caudate	right	right-caudate
18	s(age_scaled):tempo_scaled	age_tempo_int_model	f	caudaterh	rh	vol	2.87212e-05	0.937425	0	age_tempo_int_model	aseg	caudate	right	right-caudate
19	tempo_scaled	age_tempo_main_model	f	cbwmatterlh	lh	vol	866.056	0.117546	0	age_tempo_main_model	aseg	cerebral white matter	left
20	s(age_scaled)	age_tempo_main_model	f	cbwmatterlh	lh	vol	4.46608	0	1	age_tempo_main_model	aseg	cerebral white matter	left
21	tempo_scaled	age_tempo_main_model	f	cbwmatterrh	rh	vol	840.743	0.117546	0	age_tempo_main_model	aseg	cerebral white matter	right
22	s(age_scaled)	age_tempo_main_model	f	cbwmatterrh	rh	vol	4.30949	0	1	age_tempo_main_model	aseg	cerebral white matter	right
23	s(age_scaled)	age_model	f	ccat	NA	vol	2.51903	0	1	age_model	aseg	CC anterior	midline	cc_anterior
24	tempo_scaled	age_tempo_main_model	f	ccct	NA	vol	4.70318	0.123789	0	age_tempo_main_model	aseg	CC central	midline	cc_central
25	s(age_scaled)	age_tempo_main_model	f	ccct	NA	vol	2.96186	0	1	age_tempo_main_model	aseg	CC central	midline	cc_central
26	s(age_scaled)	age_model	f	ccmidat	NA	vol	2.71211	0	1	age_model	aseg	CC mid anterior	midline	cc_mid_anterior
27	s(age_scaled)	age_model	f	ccmidps	NA	vol	3.84217	0	1	age_model	aseg	CC mid posterior	midline	cc_mid_posterior
28	s(age_scaled)	age_model	f	ccps	NA	vol	4.26712	0	1	age_model	aseg	CC posterior	midline	cc_posterior
29	tempo_scaled	age_tempo_main_model	f	crbcortexlh	lh	vol	403.079	0.000221267	1	age_tempo_main_model	aseg	cerebellum cortex	left	left-cerebellum-cortex
30	s(age_scaled)	age_tempo_main_model	f	crbcortexlh	lh	vol	3.82926	0	1	age_tempo_main_model	aseg	cerebellum cortex	left	left-cerebellum-cortex
31	tempo_scaled	age_tempo_main_model	f	crbcortexrh	rh	vol	410.386	0.000221267	1	age_tempo_main_model	aseg	cerebellum cortex	right	right-cerebellum-cortex
32	s(age_scaled)	age_tempo_main_model	f	crbcortexrh	rh	vol	3.86433	0	1	age_tempo_main_model	aseg	cerebellum cortex	right	right-cerebellum-cortex
33	s(age_scaled)	age_model	f	crbwmatterlh	lh	vol	3.21365	0	1	age_model	aseg	cerebellum white matter	left	left-cerebellum-white-matter
34	s(age_scaled)	age_model	f	crbwmatterrh	rh	vol	3.13326	0	1	age_model	aseg	cerebellum white matter	right	right-cerebellum-white-matter
35	s(age_scaled)	age_model	f	csf	NA	vol	2.52025	0	1	age_model	aseg	csf	midline
36	tempo_scaled	age_tempo_int_model	f	hpuslh	lh	vol	16.0611	0.117165	0	age_tempo_int_model	aseg	hippocampus	left	left-hippocampus
37	s(age_scaled)	age_tempo_int_model	f	hpuslh	lh	vol	3.42895	0	1	age_tempo_int_model	aseg	hippocampus	left	left-hippocampus
38	s(age_scaled):tempo_scaled	age_tempo_int_model	f	hpuslh	lh	vol	0.420295	0.631043	0	age_tempo_int_model	aseg	hippocampus	left	left-hippocampus
39	tempo_scaled	age_tempo_main_model	f	hpusrh	rh	vol	24.281	0.00988727	1	age_tempo_main_model	aseg	hippocampus	right	right-hippocampus
40	s(age_scaled)	age_tempo_main_model	f	hpusrh	rh	vol	3.47424	0	1	age_tempo_main_model	aseg	hippocampus	right	right-hippocampus
41	s(age_scaled)	age_model	f	inflatventlh	lh	vol	2.28991	0	1	age_model	aseg	inferior lateral vent	left	left-inf-lat-vent
42	s(age_scaled)	age_model	f	inflatventrh	rh	vol	2.30435	0	1	age_model	aseg	inferior lateral vent	right	right-inf-lat-vent
43	s(age_scaled)	age_model	f	ltventriclelh	lh	vol	3.64911	0	1	age_model	aseg	lateral ventricle	left	left-lateral-ventricle
44	s(age_scaled)	age_model	f	ltventriclerh	rh	vol	3.58933	0	1	age_model	aseg	lateral ventricle	right	right-lateral-ventricle
45	s(age_scaled)	age_model	f	pallidumlh	lh	vol	1.8945	4.66601e-06	1	age_model	aseg	pallidum	left	left-pallidum
46	s(age_scaled)	age_model	f	pallidumrh	rh	vol	2.7132	0	1	age_model	aseg	pallidum	right	right-pallidum
47	s(age_scaled)	age_model	f	putamenlh	lh	vol	3.22229	0	1	age_model	aseg	putamen	left	left-putamen
48	tempo_scaled	age_tempo_int_model	f	putamenrh	rh	vol	19.833	0.12331	0	age_tempo_int_model	aseg	putamen	right	right-putamen
49	s(age_scaled)	age_tempo_int_model	f	putamenrh	rh	vol	3.15293	0	1	age_tempo_int_model	aseg	putamen	right	right-putamen
50	s(age_scaled):tempo_scaled	age_tempo_int_model	f	putamenrh	rh	vol	3.2414e-05	0.908135	0	age_tempo_int_model	aseg	putamen	right	right-putamen
51	s(age_scaled)	age_model	f	tplh	lh	vol	3.09972	0	1	age_model	aseg	thalamus proper	left	left-thalamus-proper
52	tempo_scaled	age_tempo_main_model	f	tprh	rh	vol	24.8486	0.117546	0	age_tempo_main_model	aseg	thalamus proper	right	right-thalamus-proper
53	s(age_scaled)	age_tempo_main_model	f	tprh	rh	vol	2.96255	0	1	age_tempo_main_model	aseg	thalamus proper	right	right-thalamus-proper
54	s(age_scaled)	age_model	f	vedclh	lh	vol	3.67181	0	1	age_model	aseg	ventral DC	left	left-ventraldc
55	s(age_scaled)	age_model	f	vedcrh	rh	vol	3.6908	0	1	age_model	aseg	ventral DC	right	right-ventraldc
56	s(age_scaled)	age_model	f	wmhint	NA	vol	2.88602	0	1	age_model	aseg	wm hypointensities	NA
57	s(age_scaled)	age_model	m	3rdventricle	NA	vol	4.0909	0	1	age_model	aseg	3rd ventricle	midline	3rd-ventricle
58	tempo_scaled	age_tempo_int_model	m	4thventricle	NA	vol	-9.76035	0.735659	0	age_tempo_int_model	aseg	4th ventricle	midline	4th-ventricle
59	s(age_scaled)	age_tempo_int_model	m	4thventricle	NA	vol	3.29621	0	1	age_tempo_int_model	aseg	4th ventricle	midline	4th-ventricle
60	s(age_scaled):tempo_scaled	age_tempo_int_model	m	4thventricle	NA	vol	0.912285	0.0570833	0	age_tempo_int_model	aseg	4th ventricle	midline	4th-ventricle
61	s(age_scaled)	age_model	m	aal	NA	vol	2.19532	0	1	age_model	aseg	accumbens area	left	left-accumbens-area
62	s(age_scaled)	age_model	m	aar	NA	vol	2.19262	0	1	age_model	aseg	accumbens area	right	right-accumbens-area
63	s(age_scaled)	age_model	m	amygdalalh	lh	vol	2.55966	0	1	age_model	aseg	amygdala	left	left-amygdala
64	s(age_scaled)	age_model	m	amygdalarh	rh	vol	2.62331	0	1	age_model	aseg	amygdala	right	right-amygdala
65	tempo_scaled	age_tempo_int_model	m	bstem	NA	vol	-3.57729	0.983709	0	age_tempo_int_model	aseg	brain stem	midline	brain-stem
66	s(age_scaled)	age_tempo_int_model	m	bstem	NA	vol	4.74475	0	1	age_tempo_int_model	aseg	brain stem	midline	brain-stem
67	s(age_scaled):tempo_scaled	age_tempo_int_model	m	bstem	NA	vol	1.11083	0.000837333	1	age_tempo_int_model	aseg	brain stem	midline	brain-stem
68	s(age_scaled)	age_model	m	caudatelh	lh	vol	3.07833e-05	0.71286	0	age_model	aseg	caudate	left	left-caudate
69	s(age_scaled)	age_model	m	caudaterh	rh	vol	1.49791	4.26627e-05	1	age_model	aseg	caudate	right	right-caudate
70	s(age_scaled)	age_model	m	cbwmatterlh	lh	vol	4.4412	0	1	age_model	aseg	cerebral white matter	left
71	tempo_scaled	age_tempo_int_model	m	cbwmatterrh	rh	vol	63.975	0.983709	0	age_tempo_int_model	aseg	cerebral white matter	right
72	s(age_scaled)	age_tempo_int_model	m	cbwmatterrh	rh	vol	4.83923	0	1	age_tempo_int_model	aseg	cerebral white matter	right
73	s(age_scaled):tempo_scaled	age_tempo_int_model	m	cbwmatterrh	rh	vol	1.04805	0.00697655	1	age_tempo_int_model	aseg	cerebral white matter	right
74	s(age_scaled)	age_model	m	ccat	NA	vol	2.77243	0	1	age_model	aseg	CC anterior	midline	cc_anterior
75	s(age_scaled)	age_model	m	ccct	NA	vol	2.97515	0	1	age_model	aseg	CC central	midline	cc_central
76	s(age_scaled)	age_model	m	ccmidat	NA	vol	2.91687	0	1	age_model	aseg	CC mid anterior	midline	cc_mid_anterior
77	s(age_scaled)	age_model	m	ccmidps	NA	vol	3.96622	0	1	age_model	aseg	CC mid posterior	midline	cc_mid_posterior
78	s(age_scaled)	age_model	m	ccps	NA	vol	4.34791	0	1	age_model	aseg	CC posterior	midline	cc_posterior
79	tempo_scaled	age_tempo_int_model	m	crbcortexlh	lh	vol	227.187	0.440544	0	age_tempo_int_model	aseg	cerebellum cortex	left	left-cerebellum-cortex
80	s(age_scaled)	age_tempo_int_model	m	crbcortexlh	lh	vol	3.97291	0	1	age_tempo_int_model	aseg	cerebellum cortex	left	left-cerebellum-cortex
81	s(age_scaled):tempo_scaled	age_tempo_int_model	m	crbcortexlh	lh	vol	1.10172	0.000837333	1	age_tempo_int_model	aseg	cerebellum cortex	left	left-cerebellum-cortex
82	tempo_scaled	age_tempo_int_model	m	crbcortexrh	rh	vol	204.893	0.519913	0	age_tempo_int_model	aseg	cerebellum cortex	right	right-cerebellum-cortex
83	s(age_scaled)	age_tempo_int_model	m	crbcortexrh	rh	vol	3.88801	0	1	age_tempo_int_model	aseg	cerebellum cortex	right	right-cerebellum-cortex
84	s(age_scaled):tempo_scaled	age_tempo_int_model	m	crbcortexrh	rh	vol	1.00711	0.00892266	1	age_tempo_int_model	aseg	cerebellum cortex	right	right-cerebellum-cortex
85	s(age_scaled)	age_model	m	crbwmatterlh	lh	vol	3.62488	0	1	age_model	aseg	cerebellum white matter	left	left-cerebellum-white-matter
86	s(age_scaled)	age_model	m	crbwmatterrh	rh	vol	2.79094	0	1	age_model	aseg	cerebellum white matter	right	right-cerebellum-white-matter
87	s(age_scaled)	age_model	m	csf	NA	vol	3.51181	0	1	age_model	aseg	csf	midline
88	s(age_scaled)	age_model	m	hpuslh	lh	vol	3.63756	0	1	age_model	aseg	hippocampus	left	left-hippocampus
89	tempo_scaled	age_tempo_int_model	m	hpusrh	rh	vol	18.1706	0.440544	0	age_tempo_int_model	aseg	hippocampus	right	right-hippocampus
90	s(age_scaled)	age_tempo_int_model	m	hpusrh	rh	vol	3.63326	0	1	age_tempo_int_model	aseg	hippocampus	right	right-hippocampus
91	s(age_scaled):tempo_scaled	age_tempo_int_model	m	hpusrh	rh	vol	0.950535	0.0706481	0	age_tempo_int_model	aseg	hippocampus	right	right-hippocampus
92	s(age_scaled)	age_model	m	inflatventlh	lh	vol	2.35004	0	1	age_model	aseg	inferior lateral vent	left	left-inf-lat-vent
93	s(age_scaled)	age_model	m	inflatventrh	rh	vol	2.47019	0	1	age_model	aseg	inferior lateral vent	right	right-inf-lat-vent
94	s(age_scaled)	age_model	m	ltventriclelh	lh	vol	3.98323	0	1	age_model	aseg	lateral ventricle	left	left-lateral-ventricle
95	s(age_scaled)	age_model	m	ltventriclerh	rh	vol	3.98755	0	1	age_model	aseg	lateral ventricle	right	right-lateral-ventricle
96	s(age_scaled)	age_model	m	pallidumlh	lh	vol	2.09718	0	1	age_model	aseg	pallidum	left	left-pallidum
97	s(age_scaled)	age_model	m	pallidumrh	rh	vol	2.83933	0	1	age_model	aseg	pallidum	right	right-pallidum
98	s(age_scaled)	age_model	m	putamenlh	lh	vol	1.76435	4.18375e-07	1	age_model	aseg	putamen	left	left-putamen
99	s(age_scaled)	age_model	m	putamenrh	rh	vol	1.81421	0.00416164	1	age_model	aseg	putamen	right	right-putamen
100	s(age_scaled)	age_model	m	tplh	lh	vol	3.16929	0	1	age_model	aseg	thalamus proper	left	left-thalamus-proper
101	s(age_scaled)	age_model	m	tprh	rh	vol	3.10486	0	1	age_model	aseg	thalamus proper	right	right-thalamus-proper
102	s(age_scaled)	age_model	m	vedclh	lh	vol	4.26747	0	1	age_model	aseg	ventral DC	left	left-ventraldc
103	s(age_scaled)	age_model	m	vedcrh	rh	vol	4.04912	0	1	age_model	aseg	ventral DC	right	right-ventraldc
104	s(age_scaled)	age_model	m	wmhint	NA	vol	2.56822	0	1	age_model	aseg	wm hypointensities	NA
105	tempo_scaled	age_tempo_main_model	f	banksstslh	lh	thick	0.0102783	0.00139554	1	age_tempo_main_model	dk	bankssts	left
106	s(age_scaled)	age_tempo_main_model	f	banksstslh	lh	thick	3.7819	0	1	age_tempo_main_model	dk	bankssts	left
107	tempo_scaled	age_tempo_main_model	f	banksstsrh	rh	thick	0.00836265	0.0124536	1	age_tempo_main_model	dk	bankssts	right
108	s(age_scaled)	age_tempo_main_model	f	banksstsrh	rh	thick	3.87803	0	1	age_tempo_main_model	dk	bankssts	right
109	s(age_scaled)	age_model	f	cdacatelh	lh	thick	3.03415	0	1	age_model	dk	caudal anterior cingulate	left
110	s(age_scaled)	age_model	f	cdacaterh	rh	thick	3.28068	0	1	age_model	dk	caudal anterior cingulate	right
111	s(age_scaled)	age_model	f	cdmdfrlh	lh	thick	3.35387	0	1	age_model	dk	caudal middle frontal	left
112	s(age_scaled)	age_model	f	cdmdfrrh	rh	thick	3.49065	0	1	age_model	dk	caudal middle frontal	right
113	tempo_scaled	age_tempo_int_model	f	cuneuslh	lh	thick	0.00609428	0.0276335	1	age_tempo_int_model	dk	cuneus	left
114	s(age_scaled)	age_tempo_int_model	f	cuneuslh	lh	thick	3.68741	0	1	age_tempo_int_model	dk	cuneus	left
115	s(age_scaled):tempo_scaled	age_tempo_int_model	f	cuneuslh	lh	thick	2.71205e-05	0.968863	0	age_tempo_int_model	dk	cuneus	left
116	tempo_scaled	age_tempo_int_model	f	cuneusrh	rh	thick	0.00740509	0.00744371	1	age_tempo_int_model	dk	cuneus	right
117	s(age_scaled)	age_tempo_int_model	f	cuneusrh	rh	thick	3.67041	0	1	age_tempo_int_model	dk	cuneus	right
118	s(age_scaled):tempo_scaled	age_tempo_int_model	f	cuneusrh	rh	thick	2.72521e-05	0.968863	0	age_tempo_int_model	dk	cuneus	right
119	s(age_scaled)	age_model	f	ehinallh	lh	thick	7.64008e-06	0.921795	0	age_model	dk	entorhinal	left
120	s(age_scaled)	age_model	f	ehinalrh	rh	thick	1.15267e-05	0.759059	0	age_model	dk	entorhinal	right
121	tempo_scaled	age_tempo_main_model	f	frpolelh	lh	thick	0.01269	0.0124536	1	age_tempo_main_model	dk	frontal pole	left
122	s(age_scaled)	age_tempo_main_model	f	frpolelh	lh	thick	3.27922	0	1	age_tempo_main_model	dk	frontal pole	left
123	s(age_scaled)	age_model	f	frpolerh	rh	thick	3.24427	0	1	age_model	dk	frontal pole	right
124	tempo_scaled	age_tempo_int_model	f	fusiformlh	lh	thick	0.00869471	0.000146165	1	age_tempo_int_model	dk	fusiform	left
125	s(age_scaled)	age_tempo_int_model	f	fusiformlh	lh	thick	3.80169	0	1	age_tempo_int_model	dk	fusiform	left
126	s(age_scaled):tempo_scaled	age_tempo_int_model	f	fusiformlh	lh	thick	2.73815e-05	0.968863	0	age_tempo_int_model	dk	fusiform	left
127	tempo_scaled	age_tempo_main_model	f	fusiformrh	rh	thick	0.0065562	0.00388127	1	age_tempo_main_model	dk	fusiform	right
128	s(age_scaled)	age_tempo_main_model	f	fusiformrh	rh	thick	3.60498	0	1	age_tempo_main_model	dk	fusiform	right
129	tempo_scaled	age_tempo_main_model	f	ifpllh	lh	thick	0.00821202	0.00072812	1	age_tempo_main_model	dk	inferior parietal	left
130	s(age_scaled)	age_tempo_main_model	f	ifpllh	lh	thick	4.14746	0	1	age_tempo_main_model	dk	inferior parietal	left
131	tempo_scaled	age_tempo_int_model	f	ifplrh	rh	thick	0.00520172	0.0206176	1	age_tempo_int_model	dk	inferior parietal	right
132	s(age_scaled)	age_tempo_int_model	f	ifplrh	rh	thick	4.05182	0	1	age_tempo_int_model	dk	inferior parietal	right
133	s(age_scaled):tempo_scaled	age_tempo_int_model	f	ifplrh	rh	thick	2.76378e-05	0.968863	0	age_tempo_int_model	dk	inferior parietal	right
134	tempo_scaled	age_tempo_int_model	f	iftmlh	lh	thick	0.00869176	0.00139903	1	age_tempo_int_model	dk	inferior temporal	left
135	s(age_scaled)	age_tempo_int_model	f	iftmlh	lh	thick	3.6109	0	1	age_tempo_int_model	dk	inferior temporal	left
136	s(age_scaled):tempo_scaled	age_tempo_int_model	f	iftmlh	lh	thick	2.75018e-05	0.968863	0	age_tempo_int_model	dk	inferior temporal	left
137	tempo_scaled	age_tempo_main_model	f	iftmrh	rh	thick	0.00641339	0.0160333	1	age_tempo_main_model	dk	inferior temporal	right
138	s(age_scaled)	age_tempo_main_model	f	iftmrh	rh	thick	3.5498	0	1	age_tempo_main_model	dk	inferior temporal	right
139	s(age_scaled)	age_model	f	ihcatelh	lh	thick	3.8716	0	1	age_model	dk	isthmus cingulate	left
140	s(age_scaled)	age_model	f	ihcaterh	rh	thick	3.8627	0	1	age_model	dk	isthmus cingulate	right
141	tempo_scaled	age_tempo_int_model	f	insulalh	lh	thick	0.00495166	0.0740123	0	age_tempo_int_model	dk	insula	left
142	s(age_scaled)	age_tempo_int_model	f	insulalh	lh	thick	3.00146	0	1	age_tempo_int_model	dk	insula	left
143	s(age_scaled):tempo_scaled	age_tempo_int_model	f	insulalh	lh	thick	2.9961e-05	0.968863	0	age_tempo_int_model	dk	insula	left
144	s(age_scaled)	age_model	f	insularh	rh	thick	3.07727	0	1	age_model	dk	insula	right
145	tempo_scaled	age_tempo_main_model	f	linguallh	lh	thick	0.0101937	0.000145038	1	age_tempo_main_model	dk	lingual	left
146	s(age_scaled)	age_tempo_main_model	f	linguallh	lh	thick	3.73939	0	1	age_tempo_main_model	dk	lingual	left
147	tempo_scaled	age_tempo_main_model	f	lingualrh	rh	thick	0.00852022	0.00089593	1	age_tempo_main_model	dk	lingual	right
148	s(age_scaled)	age_tempo_main_model	f	lingualrh	rh	thick	3.80793	0	1	age_tempo_main_model	dk	lingual	right
149	tempo_scaled	age_tempo_int_model	f	lobfrlh	lh	thick	0.00642453	0.00735994	1	age_tempo_int_model	dk	lateral orbitofrontal	left
150	s(age_scaled)	age_tempo_int_model	f	lobfrlh	lh	thick	3.58117	0	1	age_tempo_int_model	dk	lateral orbitofrontal	left
151	s(age_scaled):tempo_scaled	age_tempo_int_model	f	lobfrlh	lh	thick	2.84024e-05	0.968863	0	age_tempo_int_model	dk	lateral orbitofrontal	left
152	tempo_scaled	age_tempo_int_model	f	lobfrrh	rh	thick	0.00414251	0.0909095	0	age_tempo_int_model	dk	lateral orbitofrontal	right
153	s(age_scaled)	age_tempo_int_model	f	lobfrrh	rh	thick	3.47599	0	1	age_tempo_int_model	dk	lateral orbitofrontal	right
154	s(age_scaled):tempo_scaled	age_tempo_int_model	f	lobfrrh	rh	thick	2.91633e-05	0.968863	0	age_tempo_int_model	dk	lateral orbitofrontal	right
155	tempo_scaled	age_tempo_main_model	f	locclh	lh	thick	0.00773236	0.00089593	1	age_tempo_main_model	dk	lateral occipital	left
156	s(age_scaled)	age_tempo_main_model	f	locclh	lh	thick	3.61225	0	1	age_tempo_main_model	dk	lateral occipital	left
157	tempo_scaled	age_tempo_int_model	f	loccrh	rh	thick	0.00978339	0.000146165	1	age_tempo_int_model	dk	lateral occipital	right
158	s(age_scaled)	age_tempo_int_model	f	loccrh	rh	thick	3.54251	0	1	age_tempo_int_model	dk	lateral occipital	right
159	s(age_scaled):tempo_scaled	age_tempo_int_model	f	loccrh	rh	thick	2.70694e-05	0.968863	0	age_tempo_int_model	dk	lateral occipital	right
160	tempo_scaled	age_tempo_main_model	f	mdtmlh	lh	thick	0.0100853	0.00135034	1	age_tempo_main_model	dk	middle temporal	left
161	s(age_scaled)	age_tempo_main_model	f	mdtmlh	lh	thick	3.59076	0	1	age_tempo_main_model	dk	middle temporal	left
162	tempo_scaled	age_tempo_main_model	f	mdtmrh	rh	thick	0.0100374	0.00103658	1	age_tempo_main_model	dk	middle temporal	right
163	s(age_scaled)	age_tempo_main_model	f	mdtmrh	rh	thick	3.59032	0	1	age_tempo_main_model	dk	middle temporal	right
164	s(age_scaled)	age_model	f	mobfrlh	lh	thick	3.31591	0	1	age_model	dk	medial orbitofrontal	left
165	tempo_scaled	age_tempo_int_model	f	mobfrrh	rh	thick	0.00582959	0.0160062	1	age_tempo_int_model	dk	medial orbitofrontal	right
166	s(age_scaled)	age_tempo_int_model	f	mobfrrh	rh	thick	3.72258	0	1	age_tempo_int_model	dk	medial orbitofrontal	right
167	s(age_scaled):tempo_scaled	age_tempo_int_model	f	mobfrrh	rh	thick	2.88266e-05	0.968863	0	age_tempo_int_model	dk	medial orbitofrontal	right
168	s(age_scaled)	age_model	f	paracnlh	lh	thick	3.93801	0	1	age_model	dk	paracentral	left
169	s(age_scaled)	age_model	f	paracnrh	rh	thick	3.94998	0	1	age_model	dk	paracentral	right
170	s(age_scaled)	age_model	f	parahpallh	lh	thick	3.14635	0	1	age_model	dk	parahippocampal	left
171	s(age_scaled)	age_model	f	parahpalrh	rh	thick	3.05817	0	1	age_model	dk	parahippocampal	right
172	s(age_scaled)	age_model	f	parsobislh	lh	thick	3.62338	0	1	age_model	dk	pars orbitalis	left
173	s(age_scaled)	age_model	f	parsobisrh	rh	thick	3.69437	0	1	age_model	dk	pars orbitalis	right
174	s(age_scaled)	age_model	f	parsopclh	lh	thick	3.49845	0	1	age_model	dk	pars opercularis	left
175	s(age_scaled)	age_model	f	parsopcrh	rh	thick	3.62692	0	1	age_model	dk	pars opercularis	right
176	s(age_scaled)	age_model	f	parstgrislh	lh	thick	3.24133	0	1	age_model	dk	pars triangularis	left
177	s(age_scaled)	age_model	f	parstgrisrh	rh	thick	3.70567	0	1	age_model	dk	pars triangularis	right
178	tempo_scaled	age_tempo_main_model	f	pclh	lh	thick	0.00379951	0.0754247	0	age_tempo_main_model	dk	precuneus	left
179	s(age_scaled)	age_tempo_main_model	f	pclh	lh	thick	4.22656	0	1	age_tempo_main_model	dk	precuneus	left
180	tempo_scaled	age_tempo_main_model	f	pcrh	rh	thick	0.00528097	0.0134832	1	age_tempo_main_model	dk	precuneus	right
181	s(age_scaled)	age_tempo_main_model	f	pcrh	rh	thick	4.15427	0	1	age_tempo_main_model	dk	precuneus	right
182	s(age_scaled)	age_model	f	pericclh	lh	thick	3.21111	0	1	age_model	dk	pericalcarine	left
183	s(age_scaled)	age_model	f	periccrh	rh	thick	3.08622	0	1	age_model	dk	pericalcarine	right
184	tempo_scaled	age_tempo_int_model	f	postcnlh	lh	thick	0.00860997	0.0019797	1	age_tempo_int_model	dk	postcentral	left
185	s(age_scaled)	age_tempo_int_model	f	postcnlh	lh	thick	3.59784	0	1	age_tempo_int_model	dk	postcentral	left
186	s(age_scaled):tempo_scaled	age_tempo_int_model	f	postcnlh	lh	thick	2.71109e-05	0.968863	0	age_tempo_int_model	dk	postcentral	left
187	tempo_scaled	age_tempo_int_model	f	postcnrh	rh	thick	0.00655383	0.0214051	1	age_tempo_int_model	dk	postcentral	right
188	s(age_scaled)	age_tempo_int_model	f	postcnrh	rh	thick	3.47678	0	1	age_tempo_int_model	dk	postcentral	right
189	s(age_scaled):tempo_scaled	age_tempo_int_model	f	postcnrh	rh	thick	2.73084e-05	0.968863	0	age_tempo_int_model	dk	postcentral	right
190	tempo_scaled	age_tempo_main_model	f	precnlh	lh	thick	0.00475545	0.0740084	0	age_tempo_main_model	dk	precentral	left
191	s(age_scaled)	age_tempo_main_model	f	precnlh	lh	thick	3.03236	0	1	age_tempo_main_model	dk	precentral	left
192	tempo_scaled	age_tempo_int_model	f	precnrh	rh	thick	0.00494205	0.0755533	0	age_tempo_int_model	dk	precentral	right
193	s(age_scaled)	age_tempo_int_model	f	precnrh	rh	thick	2.73531	0	1	age_tempo_int_model	dk	precentral	right
194	s(age_scaled):tempo_scaled	age_tempo_int_model	f	precnrh	rh	thick	2.86811e-05	0.968863	0	age_tempo_int_model	dk	precentral	right
195	s(age_scaled)	age_model	f	ptcatelh	lh	thick	3.87626	0	1	age_model	dk	posterior cingulate	left
196	s(age_scaled)	age_model	f	ptcaterh	rh	thick	3.92797	0	1	age_model	dk	posterior cingulate	right
197	s(age_scaled)	age_model	f	rracatelh	lh	thick	3.00991	0	1	age_model	dk	rostral anterior cingulate	left
198	s(age_scaled)	age_model	f	rracaterh	rh	thick	3.06413	0	1	age_model	dk	rostral anterior cingulate	right
199	tempo_scaled	age_tempo_int_model	f	rrmdfrlh	lh	thick	0.00531956	0.0160062	1	age_tempo_int_model	dk	rostral middle frontal	left
200	s(age_scaled)	age_tempo_int_model	f	rrmdfrlh	lh	thick	3.8586	0	1	age_tempo_int_model	dk	rostral middle frontal	left
201	s(age_scaled):tempo_scaled	age_tempo_int_model	f	rrmdfrlh	lh	thick	2.81836e-05	0.968863	0	age_tempo_int_model	dk	rostral middle frontal	left
202	tempo_scaled	age_tempo_main_model	f	rrmdfrrh	rh	thick	0.00404907	0.0754247	0	age_tempo_main_model	dk	rostral middle frontal	right
203	s(age_scaled)	age_tempo_main_model	f	rrmdfrrh	rh	thick	3.9902	0	1	age_tempo_main_model	dk	rostral middle frontal	right
204	tempo_scaled	age_tempo_main_model	f	smlh	lh	thick	0.00670387	0.0134832	1	age_tempo_main_model	dk	supramarginal	left
205	s(age_scaled)	age_tempo_main_model	f	smlh	lh	thick	3.82152	0	1	age_tempo_main_model	dk	supramarginal	left
206	tempo_scaled	age_tempo_main_model	f	smrh	rh	thick	0.00620789	0.0165336	1	age_tempo_main_model	dk	supramarginal	right
207	s(age_scaled)	age_tempo_main_model	f	smrh	rh	thick	3.69208	0	1	age_tempo_main_model	dk	supramarginal	right
208	s(age_scaled)	age_model	f	sufrlh	lh	thick	3.87791	0	1	age_model	dk	superior frontal	left
209	s(age_scaled)	age_model	f	sufrrh	rh	thick	3.84852	0	1	age_model	dk	superior frontal	right
210	tempo_scaled	age_tempo_int_model	f	supllh	lh	thick	0.00551761	0.0132186	1	age_tempo_int_model	dk	superior parietal	left
211	s(age_scaled)	age_tempo_int_model	f	supllh	lh	thick	3.94913	0	1	age_tempo_int_model	dk	superior parietal	left
212	s(age_scaled):tempo_scaled	age_tempo_int_model	f	supllh	lh	thick	2.80032e-05	0.9963	0	age_tempo_int_model	dk	superior parietal	left
213	tempo_scaled	age_tempo_main_model	f	suplrh	rh	thick	0.00656246	0.00337604	1	age_tempo_main_model	dk	superior parietal	right
214	s(age_scaled)	age_tempo_main_model	f	suplrh	rh	thick	3.82729	0	1	age_tempo_main_model	dk	superior parietal	right
215	tempo_scaled	age_tempo_main_model	f	sutmlh	lh	thick	0.00929492	0.00135034	1	age_tempo_main_model	dk	superior temporal	left
216	s(age_scaled)	age_tempo_main_model	f	sutmlh	lh	thick	3.41574	0	1	age_tempo_main_model	dk	superior temporal	left
217	tempo_scaled	age_tempo_main_model	f	sutmrh	rh	thick	0.00977495	0.00072812	1	age_tempo_main_model	dk	superior temporal	right
218	s(age_scaled)	age_tempo_main_model	f	sutmrh	rh	thick	3.4768	0	1	age_tempo_main_model	dk	superior temporal	right
219	tempo_scaled	age_tempo_main_model	f	tmpolelh	lh	thick	0.0133137	0.0124536	1	age_tempo_main_model	dk	temporal pole	left
220	s(age_scaled)	age_tempo_main_model	f	tmpolelh	lh	thick	1.43062	0.000888481	1	age_tempo_main_model	dk	temporal pole	left
221	tempo_scaled	age_tempo_main_model	f	tmpolerh	rh	thick	0.00853725	0.112154	0	age_tempo_main_model	dk	temporal pole	right
222	s(age_scaled)	age_tempo_main_model	f	tmpolerh	rh	thick	0.00438235	0.326851	0	age_tempo_main_model	dk	temporal pole	right
223	tempo_scaled	age_tempo_main_model	f	trvtmlh	lh	thick	0.0119629	0.00139554	1	age_tempo_main_model	dk	transverse temporal	left
224	s(age_scaled)	age_tempo_main_model	f	trvtmlh	lh	thick	3.22354	0	1	age_tempo_main_model	dk	transverse temporal	left
225	tempo_scaled	age_tempo_int_model	f	trvtmrh	rh	thick	0.0132215	0.000816148	1	age_tempo_int_model	dk	transverse temporal	right
226	s(age_scaled)	age_tempo_int_model	f	trvtmrh	rh	thick	3.22482	0	1	age_tempo_int_model	dk	transverse temporal	right
227	s(age_scaled):tempo_scaled	age_tempo_int_model	f	trvtmrh	rh	thick	2.75163e-05	0.968863	0	age_tempo_int_model	dk	transverse temporal	right
228	tempo_scaled	age_tempo_main_model	m	banksstslh	lh	thick	0.00570545	0.319739	0	age_tempo_main_model	dk	bankssts	left
229	s(age_scaled)	age_tempo_main_model	m	banksstslh	lh	thick	3.53958	0	1	age_tempo_main_model	dk	bankssts	left
230	s(age_scaled)	age_model	m	banksstsrh	rh	thick	3.43739	0	1	age_model	dk	bankssts	right
231	s(age_scaled)	age_model	m	cdacatelh	lh	thick	2.90745	0	1	age_model	dk	caudal anterior cingulate	left
232	s(age_scaled)	age_model	m	cdacaterh	rh	thick	3.10353	0	1	age_model	dk	caudal anterior cingulate	right
233	s(age_scaled)	age_model	m	cdmdfrlh	lh	thick	2.6866	0	1	age_model	dk	caudal middle frontal	left
234	s(age_scaled)	age_model	m	cdmdfrrh	rh	thick	2.88982	0	1	age_model	dk	caudal middle frontal	right
235	s(age_scaled)	age_model	m	cuneuslh	lh	thick	3.65552	0	1	age_model	dk	cuneus	left
236	s(age_scaled)	age_model	m	cuneusrh	rh	thick	3.70441	0	1	age_model	dk	cuneus	right
237	s(age_scaled)	age_model	m	ehinallh	lh	thick	0.690761	0.116997	0	age_model	dk	entorhinal	left
238	s(age_scaled)	age_model	m	ehinalrh	rh	thick	0.960216	0.0448041	1	age_model	dk	entorhinal	right
239	s(age_scaled)	age_model	m	frpolelh	lh	thick	3.03639	0	1	age_model	dk	frontal pole	left
240	s(age_scaled)	age_model	m	frpolerh	rh	thick	3.19269	0	1	age_model	dk	frontal pole	right
241	s(age_scaled)	age_model	m	fusiformlh	lh	thick	3.23741	0	1	age_model	dk	fusiform	left
242	tempo_scaled	age_tempo_main_model	m	fusiformrh	rh	thick	0.00365154	0.319739	0	age_tempo_main_model	dk	fusiform	right
243	s(age_scaled)	age_tempo_main_model	m	fusiformrh	rh	thick	3.14307	0	1	age_tempo_main_model	dk	fusiform	right
244	s(age_scaled)	age_model	m	ifpllh	lh	thick	3.82128	0	1	age_model	dk	inferior parietal	left
245	s(age_scaled)	age_model	m	ifplrh	rh	thick	3.60245	0	1	age_model	dk	inferior parietal	right
246	tempo_scaled	age_tempo_main_model	m	iftmlh	lh	thick	0.00454227	0.319739	0	age_tempo_main_model	dk	inferior temporal	left
247	s(age_scaled)	age_tempo_main_model	m	iftmlh	lh	thick	3.22727	0	1	age_tempo_main_model	dk	inferior temporal	left
248	s(age_scaled)	age_model	m	iftmrh	rh	thick	3.23506	0	1	age_model	dk	inferior temporal	right
249	tempo_scaled	age_tempo_main_model	m	ihcatelh	lh	thick	0.00458458	0.319739	0	age_tempo_main_model	dk	isthmus cingulate	left
250	s(age_scaled)	age_tempo_main_model	m	ihcatelh	lh	thick	3.34426	0	1	age_tempo_main_model	dk	isthmus cingulate	left
251	s(age_scaled)	age_model	m	ihcaterh	rh	thick	3.45633	0	1	age_model	dk	isthmus cingulate	right
252	s(age_scaled)	age_model	m	insulalh	lh	thick	2.63943	0	1	age_model	dk	insula	left
253	s(age_scaled)	age_model	m	insularh	rh	thick	2.81091	0	1	age_model	dk	insula	right
254	s(age_scaled)	age_model	m	linguallh	lh	thick	3.62906	0	1	age_model	dk	lingual	left
255	s(age_scaled)	age_model	m	lingualrh	rh	thick	3.70985	0	1	age_model	dk	lingual	right
256	tempo_scaled	age_tempo_main_model	m	lobfrlh	lh	thick	0.00371775	0.319739	0	age_tempo_main_model	dk	lateral orbitofrontal	left
257	s(age_scaled)	age_tempo_main_model	m	lobfrlh	lh	thick	3.33968	0	1	age_tempo_main_model	dk	lateral orbitofrontal	left
258	s(age_scaled)	age_model	m	lobfrrh	rh	thick	3.18981	0	1	age_model	dk	lateral orbitofrontal	right
259	s(age_scaled)	age_model	m	locclh	lh	thick	3.3709	0	1	age_model	dk	lateral occipital	left
260	tempo_scaled	age_tempo_main_model	m	loccrh	rh	thick	0.00594449	0.138434	0	age_tempo_main_model	dk	lateral occipital	right
261	s(age_scaled)	age_tempo_main_model	m	loccrh	rh	thick	3.33691	0	1	age_tempo_main_model	dk	lateral occipital	right
262	tempo_scaled	age_tempo_main_model	m	mdtmlh	lh	thick	0.00634166	0.271487	0	age_tempo_main_model	dk	middle temporal	left
263	s(age_scaled)	age_tempo_main_model	m	mdtmlh	lh	thick	3.06457	0	1	age_tempo_main_model	dk	middle temporal	left
264	tempo_scaled	age_tempo_main_model	m	mdtmrh	rh	thick	0.00573373	0.271487	0	age_tempo_main_model	dk	middle temporal	right
265	s(age_scaled)	age_tempo_main_model	m	mdtmrh	rh	thick	3.2355	0	1	age_tempo_main_model	dk	middle temporal	right
266	s(age_scaled)	age_model	m	mobfrlh	lh	thick	3.10893	0	1	age_model	dk	medial orbitofrontal	left
267	s(age_scaled)	age_model	m	mobfrrh	rh	thick	3.49211	0	1	age_model	dk	medial orbitofrontal	right
268	tempo_scaled	age_tempo_main_model	m	paracnlh	lh	thick	0.00422004	0.319739	0	age_tempo_main_model	dk	paracentral	left
269	s(age_scaled)	age_tempo_main_model	m	paracnlh	lh	thick	3.65067	0	1	age_tempo_main_model	dk	paracentral	left
270	s(age_scaled)	age_model	m	paracnrh	rh	thick	3.45968	0	1	age_model	dk	paracentral	right
271	s(age_scaled)	age_model	m	parahpallh	lh	thick	2.71654	0	1	age_model	dk	parahippocampal	left
272	s(age_scaled)	age_model	m	parahpalrh	rh	thick	2.85268	0	1	age_model	dk	parahippocampal	right
273	s(age_scaled)	age_model	m	parsobislh	lh	thick	3.31245	0	1	age_model	dk	pars orbitalis	left
274	s(age_scaled)	age_model	m	parsobisrh	rh	thick	3.5805	0	1	age_model	dk	pars orbitalis	right
275	s(age_scaled)	age_model	m	parsopclh	lh	thick	2.91949	0	1	age_model	dk	pars opercularis	left
276	s(age_scaled)	age_model	m	parsopcrh	rh	thick	3.12817	0	1	age_model	dk	pars opercularis	right
277	s(age_scaled)	age_model	m	parstgrislh	lh	thick	3.27103	0	1	age_model	dk	pars triangularis	left
278	s(age_scaled)	age_model	m	parstgrisrh	rh	thick	3.4799	0	1	age_model	dk	pars triangularis	right
279	s(age_scaled)	age_model	m	pclh	lh	thick	3.93688	0	1	age_model	dk	precuneus	left
280	tempo_scaled	age_tempo_int_model	m	pcrh	rh	thick	0.00338147	0.344924	0	age_tempo_int_model	dk	precuneus	right
281	s(age_scaled)	age_tempo_int_model	m	pcrh	rh	thick	3.91415	0	1	age_tempo_int_model	dk	precuneus	right
282	s(age_scaled):tempo_scaled	age_tempo_int_model	m	pcrh	rh	thick	3.43535e-05	0.901703	0	age_tempo_int_model	dk	precuneus	right
283	s(age_scaled)	age_model	m	pericclh	lh	thick	3.07619	0	1	age_model	dk	pericalcarine	left
284	s(age_scaled)	age_model	m	periccrh	rh	thick	3.07571	0	1	age_model	dk	pericalcarine	right
285	s(age_scaled)	age_model	m	postcnlh	lh	thick	3.32234	0	1	age_model	dk	postcentral	left
286	s(age_scaled)	age_model	m	postcnrh	rh	thick	3.23759	0	1	age_model	dk	postcentral	right
287	tempo_scaled	age_tempo_main_model	m	precnlh	lh	thick	0.00415462	0.319739	0	age_tempo_main_model	dk	precentral	left
288	s(age_scaled)	age_tempo_main_model	m	precnlh	lh	thick	1.84937	7.34745e-05	1	age_tempo_main_model	dk	precentral	left
289	s(age_scaled)	age_model	m	precnrh	rh	thick	1.76967	0.000147601	1	age_model	dk	precentral	right
290	s(age_scaled)	age_model	m	ptcatelh	lh	thick	3.67555	0	1	age_model	dk	posterior cingulate	left
291	s(age_scaled)	age_model	m	ptcaterh	rh	thick	3.50761	0	1	age_model	dk	posterior cingulate	right
292	s(age_scaled)	age_model	m	rracatelh	lh	thick	2.58959	0	1	age_model	dk	rostral anterior cingulate	left
293	s(age_scaled)	age_model	m	rracaterh	rh	thick	2.85137	0	1	age_model	dk	rostral anterior cingulate	right
294	s(age_scaled)	age_model	m	rrmdfrlh	lh	thick	3.61973	0	1	age_model	dk	rostral middle frontal	left
295	s(age_scaled)	age_model	m	rrmdfrrh	rh	thick	3.80093	0	1	age_model	dk	rostral middle frontal	right
296	s(age_scaled)	age_model	m	smlh	lh	thick	3.42436	0	1	age_model	dk	supramarginal	left
297	s(age_scaled)	age_model	m	smrh	rh	thick	3.29287	0	1	age_model	dk	supramarginal	right
298	s(age_scaled)	age_model	m	sufrlh	lh	thick	3.45117	0	1	age_model	dk	superior frontal	left
299	s(age_scaled)	age_model	m	sufrrh	rh	thick	3.43469	0	1	age_model	dk	superior frontal	right
300	s(age_scaled)	age_model	m	supllh	lh	thick	3.68607	0	1	age_model	dk	superior parietal	left
301	s(age_scaled)	age_model	m	suplrh	rh	thick	3.59096	0	1	age_model	dk	superior parietal	right
302	s(age_scaled)	age_model	m	sutmlh	lh	thick	2.93203	0	1	age_model	dk	superior temporal	left
303	s(age_scaled)	age_model	m	sutmrh	rh	thick	2.98529	0	1	age_model	dk	superior temporal	right
304	s(age_scaled)	age_model	m	tmpolelh	lh	thick	1.54153	0.000138241	1	age_model	dk	temporal pole	left
305	s(age_scaled)	age_model	m	tmpolerh	rh	thick	2.13388e-05	0.463603	0	age_model	dk	temporal pole	right
306	tempo_scaled	age_tempo_main_model	m	trvtmlh	lh	thick	0.00616911	0.319739	0	age_tempo_main_model	dk	transverse temporal	left
307	s(age_scaled)	age_tempo_main_model	m	trvtmlh	lh	thick	2.89245	0	1	age_tempo_main_model	dk	transverse temporal	left
308	tempo_scaled	age_tempo_main_model	m	trvtmrh	rh	thick	0.00902519	0.138434	0	age_tempo_main_model	dk	transverse temporal	right
309	s(age_scaled)	age_tempo_main_model	m	trvtmrh	rh	thick	2.79203	0	1	age_tempo_main_model	dk	transverse temporal	right
310	s(age_scaled)	age_model	f	banksstslh	lh	area	3.04617	0	1	age_model	dk	bankssts	left
311	tempo_scaled	age_tempo_main_model	f	banksstsrh	rh	area	5.41273	0.1715	0	age_tempo_main_model	dk	bankssts	right
312	s(age_scaled)	age_tempo_main_model	f	banksstsrh	rh	area	3.18737	0	1	age_tempo_main_model	dk	bankssts	right
313	s(age_scaled)	age_model	f	cdacatelh	lh	area	2.75484	0	1	age_model	dk	caudal anterior cingulate	left
314	s(age_scaled)	age_model	f	cdacaterh	rh	area	2.72662	0	1	age_model	dk	caudal anterior cingulate	right
315	s(age_scaled)	age_model	f	cdmdfrlh	lh	area	2.83353	0	1	age_model	dk	caudal middle frontal	left
316	tempo_scaled	age_tempo_main_model	f	cdmdfrrh	rh	area	22.4529	0.055584	0	age_tempo_main_model	dk	caudal middle frontal	right
317	s(age_scaled)	age_tempo_main_model	f	cdmdfrrh	rh	area	2.68694	0	1	age_tempo_main_model	dk	caudal middle frontal	right
318	s(age_scaled)	age_model	f	cuneuslh	lh	area	3.32737	0	1	age_model	dk	cuneus	left
319	s(age_scaled)	age_model	f	cuneusrh	rh	area	2.93263	0	1	age_model	dk	cuneus	right
320	s(age_scaled)	age_model	f	ehinallh	lh	area	1.65177	0.000652273	1	age_model	dk	entorhinal	left
321	s(age_scaled)	age_model	f	ehinalrh	rh	area	2.06125	0.00441487	1	age_model	dk	entorhinal	right
322	s(age_scaled)	age_model	f	frpolelh	lh	area	2.15356	0	1	age_model	dk	frontal pole	left
323	tempo_scaled	age_tempo_int_model	f	frpolerh	rh	area	2.18157	0.0935811	0	age_tempo_int_model	dk	frontal pole	right
324	s(age_scaled)	age_tempo_int_model	f	frpolerh	rh	area	1.58466	0.000212535	1	age_tempo_int_model	dk	frontal pole	right
325	s(age_scaled):tempo_scaled	age_tempo_int_model	f	frpolerh	rh	area	2.92401e-05	0.961112	0	age_tempo_int_model	dk	frontal pole	right
326	s(age_scaled)	age_model	f	fusiformlh	lh	area	3.36886	0	1	age_model	dk	fusiform	left
327	tempo_scaled	age_tempo_main_model	f	fusiformrh	rh	area	13.8304	0.1715	0	age_tempo_main_model	dk	fusiform	right
328	s(age_scaled)	age_tempo_main_model	f	fusiformrh	rh	area	3.46025	0	1	age_tempo_main_model	dk	fusiform	right
329	tempo_scaled	age_tempo_int_model	f	ifpllh	lh	area	26.6239	0.17105	0	age_tempo_int_model	dk	inferior parietal	left
330	s(age_scaled)	age_tempo_int_model	f	ifpllh	lh	area	3.46746	0	1	age_tempo_int_model	dk	inferior parietal	left
331	s(age_scaled):tempo_scaled	age_tempo_int_model	f	ifpllh	lh	area	3.69704e-05	0.896848	0	age_tempo_int_model	dk	inferior parietal	left
332	tempo_scaled	age_tempo_int_model	f	ifplrh	rh	area	30.342	0.17105	0	age_tempo_int_model	dk	inferior parietal	right
333	s(age_scaled)	age_tempo_int_model	f	ifplrh	rh	area	3.42138	0	1	age_tempo_int_model	dk	inferior parietal	right
334	s(age_scaled):tempo_scaled	age_tempo_int_model	f	ifplrh	rh	area	3.84954e-05	0.896848	0	age_tempo_int_model	dk	inferior parietal	right
335	tempo_scaled	age_tempo_main_model	f	iftmlh	lh	area	20.6921	0.142677	0	age_tempo_main_model	dk	inferior temporal	left
336	s(age_scaled)	age_tempo_main_model	f	iftmlh	lh	area	3.24893	0	1	age_tempo_main_model	dk	inferior temporal	left
337	s(age_scaled)	age_model	f	iftmrh	rh	area	3.55882	0	1	age_model	dk	inferior temporal	right
338	s(age_scaled)	age_model	f	ihcatelh	lh	area	2.78612	0	1	age_model	dk	isthmus cingulate	left
339	s(age_scaled)	age_model	f	ihcaterh	rh	area	2.35397	0	1	age_model	dk	isthmus cingulate	right
340	s(age_scaled)	age_model	f	insulalh	lh	area	2.39708	0	1	age_model	dk	insula	left
341	s(age_scaled)	age_model	f	insularh	rh	area	2.01998	1.07225e-05	1	age_model	dk	insula	right
342	s(age_scaled)	age_model	f	linguallh	lh	area	3.60074	0	1	age_model	dk	lingual	left
343	s(age_scaled)	age_model	f	lingualrh	rh	area	3.5488	0	1	age_model	dk	lingual	right
344	s(age_scaled)	age_model	f	lobfrlh	lh	area	3.06515	0	1	age_model	dk	lateral orbitofrontal	left
345	s(age_scaled)	age_model	f	lobfrrh	rh	area	2.72952	1.57735e-05	1	age_model	dk	lateral orbitofrontal	right
346	tempo_scaled	age_tempo_main_model	f	locclh	lh	area	27.7909	0.142677	0	age_tempo_main_model	dk	lateral occipital	left
347	s(age_scaled)	age_tempo_main_model	f	locclh	lh	area	3.28408	0	1	age_tempo_main_model	dk	lateral occipital	left
348	tempo_scaled	age_tempo_main_model	f	loccrh	rh	area	37.8926	0.045861	1	age_tempo_main_model	dk	lateral occipital	right
349	s(age_scaled)	age_tempo_main_model	f	loccrh	rh	area	3.32151	0	1	age_tempo_main_model	dk	lateral occipital	right
350	tempo_scaled	age_tempo_int_model	f	mdtmlh	lh	area	19.8637	0.128891	0	age_tempo_int_model	dk	middle temporal	left
351	s(age_scaled)	age_tempo_int_model	f	mdtmlh	lh	area	3.04031	0	1	age_tempo_int_model	dk	middle temporal	left
352	s(age_scaled):tempo_scaled	age_tempo_int_model	f	mdtmlh	lh	area	0.209167	0.896848	0	age_tempo_int_model	dk	middle temporal	left
353	tempo_scaled	age_tempo_main_model	f	mdtmrh	rh	area	17.6827	0.1715	0	age_tempo_main_model	dk	middle temporal	right
354	s(age_scaled)	age_tempo_main_model	f	mdtmrh	rh	area	3.42385	0	1	age_tempo_main_model	dk	middle temporal	right
355	s(age_scaled)	age_model	f	mobfrlh	lh	area	2.29285	0.000891318	1	age_model	dk	medial orbitofrontal	left
356	tempo_scaled	age_tempo_int_model	f	mobfrrh	rh	area	7.93009	0.17105	0	age_tempo_int_model	dk	medial orbitofrontal	right
357	s(age_scaled)	age_tempo_int_model	f	mobfrrh	rh	area	2.5843	8.35394e-05	1	age_tempo_int_model	dk	medial orbitofrontal	right
358	s(age_scaled):tempo_scaled	age_tempo_int_model	f	mobfrrh	rh	area	3.43708e-05	0.896848	0	age_tempo_int_model	dk	medial orbitofrontal	right
359	s(age_scaled)	age_model	f	paracnlh	lh	area	3.24069	0	1	age_model	dk	paracentral	left
360	s(age_scaled)	age_model	f	paracnrh	rh	area	3.77206	0	1	age_model	dk	paracentral	right
361	s(age_scaled)	age_model	f	parahpallh	lh	area	2.90523	0	1	age_model	dk	parahippocampal	left
362	s(age_scaled)	age_model	f	parahpalrh	rh	area	3.00334	0	1	age_model	dk	parahippocampal	right
363	s(age_scaled)	age_model	f	parsobislh	lh	area	3.12971	0	1	age_model	dk	pars orbitalis	left
364	s(age_scaled)	age_model	f	parsobisrh	rh	area	2.83774	8.2935e-07	1	age_model	dk	pars orbitalis	right
365	s(age_scaled)	age_model	f	parsopclh	lh	area	2.90546	0	1	age_model	dk	pars opercularis	left
366	tempo_scaled	age_tempo_main_model	f	parsopcrh	rh	area	8.38413	0.1715	0	age_tempo_main_model	dk	pars opercularis	right
367	s(age_scaled)	age_tempo_main_model	f	parsopcrh	rh	area	3.06661	0	1	age_tempo_main_model	dk	pars opercularis	right
368	s(age_scaled)	age_model	f	parstgrislh	lh	area	3.09375	0	1	age_model	dk	pars triangularis	left
369	s(age_scaled)	age_model	f	parstgrisrh	rh	area	2.63498	0	1	age_model	dk	pars triangularis	right
370	tempo_scaled	age_tempo_int_model	f	pclh	lh	area	27.9999	0.0553735	0	age_tempo_int_model	dk	precuneus	left
371	s(age_scaled)	age_tempo_int_model	f	pclh	lh	area	3.52722	0	1	age_tempo_int_model	dk	precuneus	left
372	s(age_scaled):tempo_scaled	age_tempo_int_model	f	pclh	lh	area	0.000301657	0.896848	0	age_tempo_int_model	dk	precuneus	left
373	s(age_scaled)	age_model	f	pcrh	rh	area	3.5642	0	1	age_model	dk	precuneus	right
374	s(age_scaled)	age_model	f	pericclh	lh	area	3.35415	0	1	age_model	dk	pericalcarine	left
375	s(age_scaled)	age_model	f	periccrh	rh	area	3.00562	0	1	age_model	dk	pericalcarine	right
376	tempo_scaled	age_tempo_int_model	f	postcnlh	lh	area	17.9604	0.17105	0	age_tempo_int_model	dk	postcentral	left
377	s(age_scaled)	age_tempo_int_model	f	postcnlh	lh	area	3.26267	0	1	age_tempo_int_model	dk	postcentral	left
378	s(age_scaled):tempo_scaled	age_tempo_int_model	f	postcnlh	lh	area	3.2458e-05	0.943354	0	age_tempo_int_model	dk	postcentral	left
379	s(age_scaled)	age_model	f	postcnrh	rh	area	3.40052	0	1	age_model	dk	postcentral	right
380	tempo_scaled	age_tempo_int_model	f	precnlh	lh	area	22.4121	0.128891	0	age_tempo_int_model	dk	precentral	left
381	s(age_scaled)	age_tempo_int_model	f	precnlh	lh	area	3.00254	0	1	age_tempo_int_model	dk	precentral	left
382	s(age_scaled):tempo_scaled	age_tempo_int_model	f	precnlh	lh	area	4.78054e-05	0.896848	0	age_tempo_int_model	dk	precentral	left
383	tempo_scaled	age_tempo_int_model	f	precnrh	rh	area	19.3949	0.17105	0	age_tempo_int_model	dk	precentral	right
384	s(age_scaled)	age_tempo_int_model	f	precnrh	rh	area	3.0077	0	1	age_tempo_int_model	dk	precentral	right
385	s(age_scaled):tempo_scaled	age_tempo_int_model	f	precnrh	rh	area	3.61043e-05	0.943354	0	age_tempo_int_model	dk	precentral	right
386	s(age_scaled)	age_model	f	ptcatelh	lh	area	3.29192	0	1	age_model	dk	posterior cingulate	left
387	tempo_scaled	age_tempo_int_model	f	ptcaterh	rh	area	7.48146	0.17105	0	age_tempo_int_model	dk	posterior cingulate	right
388	s(age_scaled)	age_tempo_int_model	f	ptcaterh	rh	area	3.18413	0	1	age_tempo_int_model	dk	posterior cingulate	right
389	s(age_scaled):tempo_scaled	age_tempo_int_model	f	ptcaterh	rh	area	3.78115e-05	0.896848	0	age_tempo_int_model	dk	posterior cingulate	right
390	s(age_scaled)	age_model	f	rracatelh	lh	area	2.58851	0	1	age_model	dk	rostral anterior cingulate	left
391	s(age_scaled)	age_model	f	rracaterh	rh	area	2.6737	0	1	age_model	dk	rostral anterior cingulate	right
392	s(age_scaled)	age_model	f	rrmdfrlh	lh	area	3.19922	0	1	age_model	dk	rostral middle frontal	left
393	s(age_scaled)	age_model	f	rrmdfrrh	rh	area	3.0174	0	1	age_model	dk	rostral middle frontal	right
394	s(age_scaled)	age_model	f	smlh	lh	area	3.10165	0	1	age_model	dk	supramarginal	left
395	s(age_scaled)	age_model	f	smrh	rh	area	2.79038	0	1	age_model	dk	supramarginal	right
396	s(age_scaled)	age_model	f	sufrlh	lh	area	3.27909	0	1	age_model	dk	superior frontal	left
397	s(age_scaled)	age_model	f	sufrrh	rh	area	3.03738	0	1	age_model	dk	superior frontal	right
398	tempo_scaled	age_tempo_int_model	f	supllh	lh	area	52.2927	0.0177304	1	age_tempo_int_model	dk	superior parietal	left
399	s(age_scaled)	age_tempo_int_model	f	supllh	lh	area	3.1343	0	1	age_tempo_int_model	dk	superior parietal	left
400	s(age_scaled):tempo_scaled	age_tempo_int_model	f	supllh	lh	area	3.02339e-05	0.999531	0	age_tempo_int_model	dk	superior parietal	left
401	tempo_scaled	age_tempo_main_model	f	suplrh	rh	area	35.8731	0.0936279	0	age_tempo_main_model	dk	superior parietal	right
402	s(age_scaled)	age_tempo_main_model	f	suplrh	rh	area	3.03216	0	1	age_tempo_main_model	dk	superior parietal	right
403	s(age_scaled)	age_model	f	sutmlh	lh	area	3.35744	0	1	age_model	dk	superior temporal	left
404	s(age_scaled)	age_model	f	sutmrh	rh	area	3.45756	0	1	age_model	dk	superior temporal	right
405	s(age_scaled)	age_model	f	tmpolelh	lh	area	1.30674	0.0831254	0	age_model	dk	temporal pole	left
406	s(age_scaled)	age_model	f	tmpolerh	rh	area	2.25517	0.000285304	1	age_model	dk	temporal pole	right
407	s(age_scaled)	age_model	f	trvtmlh	lh	area	2.9141	0	1	age_model	dk	transverse temporal	left
408	s(age_scaled)	age_model	f	trvtmrh	rh	area	2.94897	0	1	age_model	dk	transverse temporal	right
409	s(age_scaled)	age_model	m	banksstslh	lh	area	2.42564	0	1	age_model	dk	bankssts	left
410	s(age_scaled)	age_model	m	banksstsrh	rh	area	2.52524	0	1	age_model	dk	bankssts	right
411	s(age_scaled)	age_model	m	cdacatelh	lh	area	2.75542	0	1	age_model	dk	caudal anterior cingulate	left
412	s(age_scaled)	age_model	m	cdacaterh	rh	area	2.76407	0	1	age_model	dk	caudal anterior cingulate	right
413	s(age_scaled)	age_model	m	cdmdfrlh	lh	area	2.40532	8.10518e-07	1	age_model	dk	caudal middle frontal	left
414	s(age_scaled)	age_model	m	cdmdfrrh	rh	area	2.21301	0.00243998	1	age_model	dk	caudal middle frontal	right
415	s(age_scaled)	age_model	m	cuneuslh	lh	area	0.000173364	0.347562	0	age_model	dk	cuneus	left
416	s(age_scaled)	age_model	m	cuneusrh	rh	area	2.53058e-05	0.900652	0	age_model	dk	cuneus	right
417	s(age_scaled)	age_model	m	ehinallh	lh	area	1.8543	0	1	age_model	dk	entorhinal	left
418	s(age_scaled)	age_model	m	ehinalrh	rh	area	1.14862	0.00836217	1	age_model	dk	entorhinal	right
419	s(age_scaled)	age_model	m	frpolelh	lh	area	1.43988	0.0270872	1	age_model	dk	frontal pole	left
420	s(age_scaled)	age_model	m	frpolerh	rh	area	0.262257	0.269087	0	age_model	dk	frontal pole	right
421	s(age_scaled)	age_model	m	fusiformlh	lh	area	2.89082	0	1	age_model	dk	fusiform	left
422	s(age_scaled)	age_model	m	fusiformrh	rh	area	2.75257	0	1	age_model	dk	fusiform	right
423	s(age_scaled)	age_model	m	ifpllh	lh	area	2.97282	0	1	age_model	dk	inferior parietal	left
424	s(age_scaled)	age_model	m	ifplrh	rh	area	2.74203	0	1	age_model	dk	inferior parietal	right
425	tempo_scaled	age_tempo_main_model	m	iftmlh	lh	area	16.9674	0.910956	0	age_tempo_main_model	dk	inferior temporal	left
426	s(age_scaled)	age_tempo_main_model	m	iftmlh	lh	area	2.74901	0	1	age_tempo_main_model	dk	inferior temporal	left
427	s(age_scaled)	age_model	m	iftmrh	rh	area	2.79805	0	1	age_model	dk	inferior temporal	right
428	s(age_scaled)	age_model	m	ihcatelh	lh	area	1.4569	0.00081292	1	age_model	dk	isthmus cingulate	left
429	s(age_scaled)	age_model	m	ihcaterh	rh	area	0.457543	0.200781	0	age_model	dk	isthmus cingulate	right
430	s(age_scaled)	age_model	m	insulalh	lh	area	2.52397	0	1	age_model	dk	insula	left
431	s(age_scaled)	age_model	m	insularh	rh	area	2.18336	0	1	age_model	dk	insula	right
432	s(age_scaled)	age_model	m	linguallh	lh	area	2.85484	1.04427e-06	1	age_model	dk	lingual	left
433	s(age_scaled)	age_model	m	lingualrh	rh	area	2.44177	0	1	age_model	dk	lingual	right
434	s(age_scaled)	age_model	m	lobfrlh	lh	area	2.91086	0	1	age_model	dk	lateral orbitofrontal	left
435	s(age_scaled)	age_model	m	lobfrrh	rh	area	2.47278	0	1	age_model	dk	lateral orbitofrontal	right
436	s(age_scaled)	age_model	m	locclh	lh	area	2.49907	5.4525e-05	1	age_model	dk	lateral occipital	left
437	s(age_scaled)	age_model	m	loccrh	rh	area	1.83626	2.86489e-05	1	age_model	dk	lateral occipital	right
438	s(age_scaled)	age_model	m	mdtmlh	lh	area	2.86624	0	1	age_model	dk	middle temporal	left
439	s(age_scaled)	age_model	m	mdtmrh	rh	area	3.03928	0	1	age_model	dk	middle temporal	right
440	s(age_scaled)	age_model	m	mobfrlh	lh	area	1.91847	0	1	age_model	dk	medial orbitofrontal	left
441	s(age_scaled)	age_model	m	mobfrrh	rh	area	1.79305	0.00467583	1	age_model	dk	medial orbitofrontal	right
442	s(age_scaled)	age_model	m	paracnlh	lh	area	2.65353	0	1	age_model	dk	paracentral	left
443	s(age_scaled)	age_model	m	paracnrh	rh	area	2.24986	1.38261e-05	1	age_model	dk	paracentral	right
444	s(age_scaled)	age_model	m	parahpallh	lh	area	2.2671	0	1	age_model	dk	parahippocampal	left
445	tempo_scaled	age_tempo_int_model	m	parahpalrh	rh	area	0.191632	0.991721	0	age_tempo_int_model	dk	parahippocampal	right
446	s(age_scaled)	age_tempo_int_model	m	parahpalrh	rh	area	2.39257	0	1	age_tempo_int_model	dk	parahippocampal	right
447	s(age_scaled):tempo_scaled	age_tempo_int_model	m	parahpalrh	rh	area	3.90257e-05	0.989191	0	age_tempo_int_model	dk	parahippocampal	right
448	s(age_scaled)	age_model	m	parsobislh	lh	area	2.70446	0	1	age_model	dk	pars orbitalis	left
449	s(age_scaled)	age_model	m	parsobisrh	rh	area	2.7637	0	1	age_model	dk	pars orbitalis	right
450	tempo_scaled	age_tempo_int_model	m	parsopclh	lh	area	12.5662	0.912195	0	age_tempo_int_model	dk	pars opercularis	left
451	s(age_scaled)	age_tempo_int_model	m	parsopclh	lh	area	2.58377	5.64152e-06	1	age_tempo_int_model	dk	pars opercularis	left
452	s(age_scaled):tempo_scaled	age_tempo_int_model	m	parsopclh	lh	area	3.79506e-05	0.989191	0	age_tempo_int_model	dk	pars opercularis	left
453	tempo_scaled	age_tempo_int_model	m	parsopcrh	rh	area	9.52724	0.912195	0	age_tempo_int_model	dk	pars opercularis	right
454	s(age_scaled)	age_tempo_int_model	m	parsopcrh	rh	area	2.7033	0.00680244	1	age_tempo_int_model	dk	pars opercularis	right
455	s(age_scaled):tempo_scaled	age_tempo_int_model	m	parsopcrh	rh	area	4.10683e-05	0.989191	0	age_tempo_int_model	dk	pars opercularis	right
456	tempo_scaled	age_tempo_int_model	m	parstgrislh	lh	area	2.46744	0.912195	0	age_tempo_int_model	dk	pars triangularis	left
457	s(age_scaled)	age_tempo_int_model	m	parstgrislh	lh	area	3.00647	0	1	age_tempo_int_model	dk	pars triangularis	left
458	s(age_scaled):tempo_scaled	age_tempo_int_model	m	parstgrislh	lh	area	7.82208e-05	0.989191	0	age_tempo_int_model	dk	pars triangularis	left
459	s(age_scaled)	age_model	m	parstgrisrh	rh	area	2.83413	5.21839e-06	1	age_model	dk	pars triangularis	right
460	s(age_scaled)	age_model	m	pclh	lh	area	3.10087	0	1	age_model	dk	precuneus	left
461	s(age_scaled)	age_model	m	pcrh	rh	area	2.94229	0	1	age_model	dk	precuneus	right
462	s(age_scaled)	age_model	m	pericclh	lh	area	2.20672	0	1	age_model	dk	pericalcarine	left
463	s(age_scaled)	age_model	m	periccrh	rh	area	2.28926	0	1	age_model	dk	pericalcarine	right
464	s(age_scaled)	age_model	m	postcnlh	lh	area	2.52317	0	1	age_model	dk	postcentral	left
465	s(age_scaled)	age_model	m	postcnrh	rh	area	2.21222	0	1	age_model	dk	postcentral	right
466	s(age_scaled)	age_model	m	precnlh	lh	area	2.39865	0	1	age_model	dk	precentral	left
467	s(age_scaled)	age_model	m	precnrh	rh	area	1.83517	2.70382e-06	1	age_model	dk	precentral	right
468	s(age_scaled)	age_model	m	ptcatelh	lh	area	2.93635	0	1	age_model	dk	posterior cingulate	left
469	s(age_scaled)	age_model	m	ptcaterh	rh	area	2.66151	0	1	age_model	dk	posterior cingulate	right
470	s(age_scaled)	age_model	m	rracatelh	lh	area	2.176	0	1	age_model	dk	rostral anterior cingulate	left
471	s(age_scaled)	age_model	m	rracaterh	rh	area	2.60388	0	1	age_model	dk	rostral anterior cingulate	right
472	s(age_scaled)	age_model	m	rrmdfrlh	lh	area	2.89221	0	1	age_model	dk	rostral middle frontal	left
473	s(age_scaled)	age_model	m	rrmdfrrh	rh	area	2.86243	0	1	age_model	dk	rostral middle frontal	right
474	s(age_scaled)	age_model	m	smlh	lh	area	2.45806	0	1	age_model	dk	supramarginal	left
475	s(age_scaled)	age_model	m	smrh	rh	area	2.04787	0	1	age_model	dk	supramarginal	right
476	s(age_scaled)	age_model	m	sufrlh	lh	area	2.94069	0	1	age_model	dk	superior frontal	left
477	s(age_scaled)	age_model	m	sufrrh	rh	area	2.95535	0	1	age_model	dk	superior frontal	right
478	s(age_scaled)	age_model	m	supllh	lh	area	2.61691	0	1	age_model	dk	superior parietal	left
479	s(age_scaled)	age_model	m	suplrh	rh	area	2.49882	0	1	age_model	dk	superior parietal	right
480	s(age_scaled)	age_model	m	sutmlh	lh	area	2.65808	8.86008e-06	1	age_model	dk	superior temporal	left
481	s(age_scaled)	age_model	m	sutmrh	rh	area	2.78479	1.08436e-06	1	age_model	dk	superior temporal	right
482	s(age_scaled)	age_model	m	tmpolelh	lh	area	1.0845	0.0243396	1	age_model	dk	temporal pole	left
483	s(age_scaled)	age_model	m	tmpolerh	rh	area	1.45503	0.000150327	1	age_model	dk	temporal pole	right
484	s(age_scaled)	age_model	m	trvtmlh	lh	area	0.668175	0.195844	0	age_model	dk	transverse temporal	left
485	s(age_scaled)	age_model	m	trvtmrh	rh	area	2.03297	1.37007e-06	1	age_model	dk	transverse temporal	right

## Sheet: combined derivation pvals - tem
	rowname	model	sex	region	hemisphere	metric	est.or.edf	fdr.corrected.pval	sig	overall_best_tempo_model	atlas	region.name	hemi	ggseg.region
1	tempo_scaled	age_tempo_main_model	f	3rdventricle	NA	vol	-8.26236	0.047832	1	age_tempo_main_model	aseg	3rd ventricle	midline	3rd-ventricle
2	s(age_scaled)	age_tempo_main_model	f	3rdventricle	NA	vol	2.13176	0.00014276	1	age_tempo_main_model	aseg	3rd ventricle	midline	3rd-ventricle
3	s(age_scaled)	age_model	f	4thventricle	NA	vol	1.0866	0.0272706	1	age_model	aseg	4th ventricle	midline	4th-ventricle
4	tempo_scaled	age_tempo_main_model	f	aal	NA	vol	5.74162	0.00538394	1	age_tempo_main_model	aseg	accumbens area	left	left-accumbens-area
5	s(age_scaled)	age_tempo_main_model	f	aal	NA	vol	1.67132	1.0337e-06	1	age_tempo_main_model	aseg	accumbens area	left	left-accumbens-area
[truncated: 538 more rows]

## Sheet: combined derivation pvals - tim
	rowname	model	sex	region	hemisphere	metric	est.or.edf	fdr.corrected.pval	sig	overall_best_timing_model	atlas	region.name	hemi	ggseg.region
[truncated: 536 more rows]
